# Supplementary material for: Proteomics in Cardiovascular Deaths, a Postmortem Pilot Study: The Diagnostic Efficacy of α-1 Antitrypsin and Apolipoprotein A-IV in Ischemic and Congestive Deaths
Source: Diagnostics (Basel). 2026 Apr 16;16(8):1192. doi: 10.3390/diagnostics16081192 (PMC13114760; doi:10.3390/diagnostics16081192)
Supplement: Supplementary file 1 [file diagnostics-16-01192-s001.zip]

Archive with 4 entries (2 files):
- diagnostics-4201734-supplementary/
- diagnostics-4201734-supplementary/supl diagnostics-4201734/
- diagnostics-4201734-supplementary/supl diagnostics-4201734/Supl Table S1.xlsx
- diagnostics-4201734-supplementary/supl diagnostics-4201734/Supl. Table S2.xlsx
