# Supplementary material for: Proteomics in Cardiovascular Deaths, a Postmortem Pilot Study: The Diagnostic Efficacy of α-1 Antitrypsin and Apolipoprotein A-IV in Ischemic and Congestive Deaths
Source: Diagnostics (Basel). 2026 Apr 16;16(8):1192. doi: 10.3390/diagnostics16081192 (PMC13114760; doi:10.3390/diagnostics16081192)
Supplement: Supplementary file 1 [file diagnostics-16-01192-s001.zip › diagnostics-4201734-supplementary/supl diagnostics-4201734/Supl Table S1.xlsx]

## Sheet: Comparison
G1		G2		G3		G4
Spectra	Intensity	Spectra	Intensity	Spectra	Intensity	Spectra	Intensity	numColumnsProteinObserved	numSpectraProteinObserved	protein_mw	species	numPepsUniqueSpecies1	numSpectraSpecies1	totalIntensitySpecies1	accession_number	percentCoverage	numPepsUnique	scoreUnique	groupNum	subgroupNum	entry_name
369	576000000	584	2800000000	664	3270000000	133	217000000	4	1750	223093	HUMAN	167	1745	6700000000	P12883	63.8	167	2749.65	1	1.1	Myosin-7
226	374000000	360	1800000000	419	2110000000	79	73400000	4	1084	223731	HUMAN	112	1084	4350000000	P13533	43.7	112	1806.16	1	1.2	Myosin-6
93	161000000	156	698000000	160	723000000	36	34400000	4	445	223040	HUMAN	49	445	1620000000	Q9UKX2	19.1	49	733.05	1	1.3	Myosin-2
25	31500000	23	151000000	21	154000000	12	9770000	4	81	9328.6	HUMAN	5	81	346000000	A0A1B1HY26	60	5	92.05	1	1.4	Myosin 7 (Fragment)
2	4710000	4	26200000	4	11300000	1	1180000	4	11	229174	HUMAN	3	10	42200000	A0A8I5KWT8	2	3	38.52	1	1.5	Myosin-9
20	12400000	19	6060000	87	28600000	8	1750000	4	134	3.99458e+06	HUMAN	88	135	49300000	A0A0A0MTS7	3.9	88	1073.2	2	2.1	Titin
223	1110000000	236	1460000000	172	903000000	200	1100000000	4	831	69365.5	HUMAN	53	833	4570000000	P02768	76.5	53	856.41	3	3.1	Albumin
206	345000000	181	362000000	148	226000000	187	361000000	4	722	103852	HUMAN	53	722	1290000000	P35609	59.1	53	819.59	4	4.1	Alpha-actinin-2
48	49700000	39	38500000	40	44900000	46	50700000	4	173	106464	HUMAN	17	173	184000000	A0A804HKE2	20	17	248.52	4	4.2	Alpha-actinin-1
31	27000000	27	24600000	32	25600000	23	20400000	4	113	103250	HUMAN	12	113	97500000	B2R8Y4	10.4	12	157.31	4	4.3	cDNA, FLJ94117, highly similar to Homo sapiens actinin, alpha 3 (ACTN3), mRNA
29	26600000	27	26100000	27	25700000	30	26400000	4	113	104853	HUMAN	11	113	105000000	F5GXS2	14.5	11	164.75	4	4.4	Actinin, alpha 4, isoform CRA_a
256	1490000000	203	1030000000	178	860000000	222	1380000000	4	859	32708	HUMAN	47	859	4760000000	D9YZV4	80.2	47	727.34	5	5.1	Tropomyosin 1 (Alpha) isoform 1
216	1180000000	154	790000000	135	647000000	181	1090000000	4	686	37452.2	HUMAN	45	686	3710000000	Q6ZN40	65	45	670.2	5	5.2	Tropomyosin 1 (Alpha), isoform CRA_f
122	770000000	94	556000000	79	423000000	101	707000000	4	396	32677	HUMAN	29	396	2460000000	A0A024R5W6	59.8	29	399.19	5	5.3	Tropomyosin 1 (Alpha), isoform CRA_a
120	722000000	82	480000000	84	448000000	101	663000000	4	387	32949.4	HUMAN	26	387	2310000000	P06753	48.7	26	405.37	5	5.4	Tropomyosin alpha-3 chain
124	619000000	95	421000000	78	383000000	98	632000000	4	395	32850.2	HUMAN	26	395	2060000000	P07951	61.6	26	393.46	5	5.5	Tropomyosin beta chain
104	601000000	76	406000000	66	374000000	84	623000000	4	330	32814.1	HUMAN	24	330	2000000000	Q5TCU3	55.2	24	360.13	5	5.6	Tropomyosin beta chain
201	317000000	151	254000000	152	216000000	165	255000000	4	669	87818.4	HUMAN	44	669	1040000000	A2A274	52.7	44	703.38	6	6.1	Aconitate hydratase, mitochondrial
34	15400000	56	79500000	79	97500000	16	8810000	4	185	140790	HUMAN	39	185	201000000	B6D425	43.8	39	606.8	7	7.1	Mutant cardiac myosin-binding protein C
294	4170000000	259	3400000000	211	2550000000	269	4080000000	4	1033	42018.3	HUMAN	29	1032	14200000000	P68032	71.3	29	535.03	8	8.1	Actin, alpha cardiac muscle 1
279	4150000000	249	3380000000	204	2540000000	257	4050000000	4	989	42050.3	HUMAN	28	989	14100000000	P68133	71.3	28	519.65	8	8.2	Actin, alpha skeletal muscle
170	2720000000	144	2270000000	120	1530000000	154	2730000000	4	588	41792.1	HUMAN	21	588	9250000000	P63261	53.6	21	350.66	8	8.3	Actin, cytoplasmic 2
100	1550000000	87	1160000000	67	853000000	92	1460000000	4	346	42002.5	HUMAN	12	360	5020000000	Q562R1	26.8	12	180.19	8	8.4	Beta-actin-like protein 2
27	409000000	25	378000000	22	434000000	30	398000000	4	104	7276.1	HUMAN	2	104	1620000000	A0A173GMX0	46	2	35.09	8	8.5	Actin alpha cardiac muscle 1 (Fragment)
203	485000000	159	375000000	130	289000000	190	511000000	4	682	47503.7	HUMAN	32	682	1660000000	A0A024RAK5	70.6	32	532.31	9	9.1	Creatine kinase
45	37800000	89	192000000	63	124000000	25	14000000	4	222	53594.9	HUMAN	30	222	368000000	A5Z217	64.8	30	509.89	10	10.1	Mutant desmin
6	8170000	34	39400000	32	32900000	5	3590000	4	77	53682.8	HUMAN	18	77	84100000	Q53HU8	48	18	240.92	10	10.2	Vimentin (Fragment)
182	389000000	140	342000000	137	408000000	163	411000000	4	622	56558.9	HUMAN	27	622	1550000000	P06576	65	27	497.47	11	11.1	ATP synthase subunit beta, mitochondrial
40	53000000	31	41900000	26	35300000	42	52300000	4	139	13906.5	HUMAN	6	139	182000000	H0YI37	69.9	6	116.36	11	11.2	ATP synthase subunit beta, mitochondrial (Fragment)
22	18400000	16	15400000	18	22300000	19	20100000	4	75	28392	HUMAN	6	75	76200000	F8W0P7	34.8	6	108.92	11	11.3	ATP synthase subunit beta, mitochondrial (Fragment)
121	309000000	110	318000000	105	303000000	141	429000000	4	477	43100.4	HUMAN	27	477	1360000000	P06732	67.9	27	453.82	12	12.1	Creatine kinase M-type
143	1360000000	134	1090000000	112	802000000	140	1450000000	4	529	18789	HUMAN	28	529	4700000000	P10916	95.1	28	451.66	13	13.1	Myosin regulatory light chain 2, ventricular/cardiac muscle isoform
53	46400000	78	177000000	89	226000000	39	43100000	4	259	59749.6	HUMAN	26	259	493000000	P25705	54.6	26	430.37	14	14.1	ATP synthase subunit alpha, mitochondrial
305	4740000000	222	2520000000	151	1540000000	305	3760000000	4	983	15968.1	HUMAN	21	963	12500000000	A0A481SHK9	97.9	21	430.02	15	15.1	Hemoglobin subunit beta
285	4690000000	208	2490000000	135	1530000000	290	3720000000	4	918	15997.2	HUMAN	20	918	12400000000	C8C504	90.4	20	410.11	15	15.2	Beta-globin
121	2810000000	100	1520000000	63	862000000	113	2120000000	4	397	16055.2	HUMAN	15	396	7310000000	A0N071	89.7	15	264.13	15	15.3	Delta globin
174	3190000000	141	1720000000	96	1040000000	154	2430000000	4	565	13963.7	HUMAN	14	565	8380000000	Q9UK54	85.1	14	299.5	15	15.4	Hemoglobin beta subunit variant (Fragment)
132	2650000000	111	1430000000	84	914000000	112	1800000000	4	439	12528.2	HUMAN	12	439	6790000000	Q9GZL9	90.4	12	238.33	15	15.5	Beta-globin (Fragment)
93	1530000000	75	992000000	62	605000000	69	1130000000	4	299	11481.9	HUMAN	8	306	4260000000	Q3LR79	89.5	8	150.21	15	15.6	Hemoglobin beta (Fragment)
47	1090000000	40	739000000	29	425000000	37	851000000	4	153	6033.8	HUMAN	5	154	3110000000	A0A2S1CVU8	98.1	5	84.41	15	15.7	Beta-globin (Fragment)
102	1730000000	63	959000000	47	518000000	96	1570000000	4	308	4511.2	HUMAN	4	308	4780000000	A0A650F0N3	97.6	4	98.95	15	15.8	Beta-globin (Fragment)
93	1700000000	58	947000000	45	515000000	91	1560000000	4	287	4513.2	HUMAN	4	287	4730000000	Q6VFQ6	97.6	4	94.67	15	15.9	Hemoglobin beta chain (Fragment)
22	328000000	17	263000000	10	92900000	15	288000000	4	64	11039.4	HUMAN	4	64	971000000	Q14476	32.6	4	56.07	15	15.1	G-gamma-hemoglobin gene from Greek HPFH mutant (Fragment)
36	394000000	23	207000000	16	117000000	19	246000000	4	94	3884.2	HUMAN	3	94	964000000	Q5XTR9	97	3	57.19	15	15.11	Hemoglobin delta-beta fusion protein (Fragment)
108	129000000	85	111000000	63	71700000	87	107000000	4	343	39419.3	HUMAN	26	343	418000000	P04075	78.5	26	413.71	16	16.1	Fructose-bisphosphate aldolase A
30	23100000	32	22800000	20	14100000	28	18000000	4	110	48407.4	HUMAN	13	110	78000000	B7Z3K9	36.8	13	185.98	16	16.2	Fructose-bisphosphate aldolase
71	70000000	58	52000000	53	46400000	57	52000000	4	239	65929.6	HUMAN	26	239	220000000	A0A804F729	41.4	26	388.57	17	17.1	Pyruvate kinase
4	6390000	4	2280000	3	6310000	5	4280000	4	16	52616.7	HUMAN	3	19	19300000	B4DPM0	13.9	3	32.26	17	17.2	Pyruvate kinase
101	283000000	88	233000000	95	254000000	105	316000000	4	389	35558.8	HUMAN	23	389	1090000000	Q6FHZ0	74.8	23	381.92	18	18.1	Malate dehydrogenase
43	14800000	48	23800000	39	24700000	26	12900000	4	156	164907	HUMAN	27	156	76200000	A0A024QZ61	25	27	377.09	19	19.1	Myomesin (M-protein) 2, 165kDa, isoform CRA_c
76	46400000	50	23100000	53	27200000	53	32100000	4	232	61053.6	HUMAN	26	232	129000000	A0A024R3X4	49.9	26	367.12	20	20.1	60 kDa heat shock protein, mitochondrial (Fragment)
13	2430000	25	23200000	21	8180000	3	630000	4	62	291017	HUMAN	27	62	34500000	Q14315	18	27	358.25	21	21.1	Filamin-C
6	717000	1	135000	3	651000	2	171000	4	12	280734	HUMAN	6	14	1680000	P21333	5.4	6	66.49	21	21.2	Filamin-A
83	210000000	56	131000000	47	111000000	61	195000000	4	247	36425.5	HUMAN	26	247	647000000	P40925	62.8	26	355.05	22	22.1	Malate dehydrogenase, cytoplasmic
115	292000000	78	187000000	77	199000000	106	271000000	4	376	36052.6	HUMAN	20	376	948000000	P04406	65.6	20	349.49	23	23.1	Glyceraldehyde-3-phosphate dehydrogenase
73	88600000	82	117000000	40	36400000	42	46100000	4	237	46735.7	HUMAN	20	237	288000000	E9KL23	52.3	20	316.78	24	24.1	Epididymis secretory sperm binding protein Li 44a
69	82100000	76	107000000	37	33100000	38	41000000	4	220	46707.6	HUMAN	20	220	263000000	A0A024R6I7	52.3	20	310.79	24	24.2	Alpha-1-antitrypsin
119	287000000	79	186000000	60	162000000	85	219000000	4	343	37406.8	HUMAN	19	342	854000000	A0A5F9ZHM4	55.4	19	314.78	25	25.1	L-lactate dehydrogenase
22	14500000	17	14100000	19	12700000	18	14200000	4	76	36688.1	HUMAN	12	76	55400000	P00338	39.4	12	161.2	25	25.2	L-lactate dehydrogenase A chain
47	19800000	53	30500000	20	9450000	25	7720000	4	145	77062.6	HUMAN	22	145	67500000	P02787	41.1	22	313.8	26	26.1	Serotransferrin
37	17200000	39	26300000	13	7300000	18	6880000	4	107	74831	HUMAN	21	107	57700000	B4E1B2	39.3	21	293.64	26	26.2	Serotransferrin
162	1810000000	139	1270000000	127	1060000000	154	1670000000	4	582	21931.7	HUMAN	17	582	5810000000	A0A024R2Q5	71.7	17	309.89	27	27.1	Myosin, light polypeptide 3, alkali ventricular, skeletal, slow, isoform CRA_a
31	192000000	33	205000000	20	130000000	33	232000000	4	117	21564.2	HUMAN	10	117	759000000	P12829	67	10	182.05	27	27.2	Myosin light chain 4
10	15900000	13	28100000	5	8010000	12	33700000	4	40	26706.5	HUMAN	3	40	85700000	B7Z6Z4	12.1	3	46.7	27	27.3	Myosin light polypeptide 6
22	8810000	26	11400000	44	28900000	24	9500000	4	116	56380.3	HUMAN	23	116	58600000	A0A384NPN7	50.8	23	301.95	28	28.1	Aldehyde dehydrogenase 2 family (Mitochondrial), isoform CRA_c
63	44200000	37	26000000	26	16700000	43	29200000	4	169	77494.3	HUMAN	21	167	115000000	Q59EJ3	33.5	21	293.95	29	29.1	Heat shock 70kDa protein 1A variant (Fragment)
62	55500000	50	39900000	29	21700000	43	46300000	4	184	70896.8	HUMAN	16	184	163000000	P11142	27.8	16	218.45	29	29.2	Heat shock cognate 71 kDa protein
24	31300000	12	17100000	13	15900000	16	20700000	4	65	72331.6	HUMAN	12	65	85000000	P11021	22.9	12	154.98	29	29.3	Endoplasmic reticulum chaperone BiP
180	2660000000	136	1520000000	100	791000000	157	1810000000	4	573	20145.7	HUMAN	16	573	11000000000	A0A1S5UZ39	68.4	16	290.29	30	30.1	Hemoglobin subunit alpha
160	2640000000	126	1510000000	91	793000000	126	1780000000	4	503	15300.3	HUMAN	15	503	6720000000	A0A385HW21	85.2	15	268.78	30	30.2	Mutant hemoglobin subunit alpha 2
140	2430000000	102	1410000000	77	708000000	124	1660000000	4	443	15279.3	HUMAN	13	443	6210000000	I1VZV6	90.1	13	229.5	30	30.3	Hemoglobin alpha 1
111	1600000000	77	845000000	61	542000000	76	955000000	4	325	13582.3	HUMAN	11	325	3940000000	V9H1D9	67.9	11	191.69	30	30.4	Alpha globin
90	989000000	62	448000000	50	344000000	61	588000000	4	263	9591	HUMAN	9	263	2370000000	Q6J1Z9	73.3	9	154.02	30	30.5	Hemoglobin alpha 1 (Fragment)
32	599000000	23	419000000	16	195000000	24	383000000	4	95	5702.4	HUMAN	4	95	1590000000	U3PXP0	76.4	4	74.85	30	30.6	Alpha globin chain (Fragment)
57	150000000	57	178000000	54	128000000	63	176000000	4	231	46107.9	HUMAN	20	231	631000000	A0A5F9ZHL1	49.3	20	284.75	31	31.1	Acetyl-CoA acetyltransferase, mitochondrial
12	3640000	41	23600000	52	36400000	12	3050000	4	117	86370.1	HUMAN	19	117	66700000	H0YFD6	33.3	19	284.36	32	32.1	Enoyl-CoA hydratase
11	7660000	33	35800000	51	84000000	25	52900000	4	120	50908.4	HUMAN	19	120	180000000	P48735	46.6	19	276.65	33	33.1	Isocitrate dehydrogenase [NADP], mitochondrial
59	55600000	48	37800000	28	30400000	63	75500000	4	198	26669	HUMAN	17	198	199000000	P60174	84.7	17	265.73	34	34.1	Triosephosphate isomerase
46	25300000	46	22400000	28	12900000	43	24800000	4	163	47168.1	HUMAN	16	163	85300000	A0A024R4F1	49.7	16	263.83	35	35.1	Phosphopyruvate hydratase
46	25300000	45	22200000	27	12800000	43	24800000	4	161	47326.3	HUMAN	16	161	85100000	A0A2R8Y6G6	50.9	16	262.18	35	35.2	Phosphopyruvate hydratase
63	52400000	47	31300000	37	24900000	48	36800000	4	195	46986	HUMAN	15	195	145000000	P13929	47.4	15	241.48	35	35.3	Beta-enolase
28	18500000	24	14500000	28	16200000	26	15000000	4	106	29526	HUMAN	12	106	64200000	B4DUJ6	49	12	184.36	35	35.4	Phosphopyruvate hydratase
16	12100000	12	6480000	8	22700000	11	6770000	4	47	47267.7	HUMAN	5	47	48000000	P09104	15.2	5	73.43	35	35.5	Gamma-enolase
90	274000000	66	199000000	61	162000000	95	236000000	4	312	35922.9	HUMAN	16	312	871000000	P45379	41.2	16	258.58	36	36.1	Troponin T, cardiac muscle
35	35900000	32	29000000	46	40200000	26	26700000	4	139	52644.9	HUMAN	17	139	132000000	P31930	44.5	17	258.3	37	37.1	Cytochrome b-c1 complex subunit 1, mitochondrial
37	36400000	36	26300000	27	23200000	43	52800000	4	143	18490.9	HUMAN	17	143	139000000	O75947	83.8	17	250.96	38	38.1	ATP synthase subunit d, mitochondrial
43	62200000	39	54900000	42	62300000	42	68400000	4	166	47516.8	HUMAN	17	166	248000000	P00505	49	17	246.79	39	39.1	Aspartate aminotransferase, mitochondrial
85	115000000	59	67800000	43	45700000	72	95900000	4	259	21891.5	HUMAN	15	259	324000000	P32119	72.7	15	245.28	40	40.1	Peroxiredoxin-2
17	28700000	13	20400000	9	13200000	14	26600000	4	53	22200.1	HUMAN	6	53	88900000	B2R4P2	28.1	6	80.85	40	40.2	cDNA, FLJ92164, highly similar to Homo sapiens peroxiredoxin 1 (PRDX1), mRNA
71	51900000	50	40900000	49	36100000	55	42700000	4	225	35078.9	HUMAN	14	225	172000000	A0A0S2Z3L0	48	14	243.26	41	41.1	Electron transfer flavoprotein subunit alpha, mitochondrial (Fragment)
36	52900000	45	63100000	6	3830000	20	28000000	4	107	45204.5	HUMAN	17	119	148000000	P00738	42.1	17	239.41	42	42.1	Haptoglobin
39	17200000	23	9660000	13	3340000	23	11000000	4	98	123797	HUMAN	17	98	41300000	P18206	19.3	17	237.72	43	43.1	Vinculin
89	563000000	59	293000000	48	231000000	90	509000000	4	286	18513.1	HUMAN	16	286	1600000000	A0A024R1G3	64.4	16	236.25	44	44.1	Myoglobin
38	24400000	24	12400000	23	12700000	32	19500000	4	117	54636.1	HUMAN	17	117	69100000	A0A0S2Z4C3	41.3	17	236	45	45.1	Fumarate hydratase, mitochondrial (Fragment)
46	51300000	58	69900000	43	66900000	42	54200000	4	189	24007.1	HUMAN	18	189	242000000	P19429	64.2	18	234.92	46	46.1	Troponin I, cardiac muscle
44	50800000	54	67700000	41	65900000	39	52900000	4	178	24019.2	HUMAN	18	178	237000000	Q6FGU5	64.2	18	226.05	46	46.2	Troponin I, cardiac muscle (Fragment)
23	13300000	16	11100000	30	31200000	18	10900000	4	87	30777.3	HUMAN	17	87	66500000	A0A024R3E3	63.2	17	232.67	48	48.1	Apolipoprotein A-I, isoform CRA_a
62	195000000	40	140000000	48	145000000	50	143000000	4	200	14857.8	HUMAN	14	200	623000000	A0A384MDY5	72.9	14	227.67	49	49.1	Epididymis secretory sperm binding protein
69	93100000	49	53800000	37	43000000	60	87300000	4	215	50269.8	HUMAN	15	215	277000000	Q5T4U5	34.5	15	224.42	50	50.1	Medium-chain specific acyl-CoA dehydrogenase, mitochondrial
56	24000000	44	24200000	41	23000000	29	29200000	4	170	48442.1	HUMAN	13	170	100000000	P22695	45.4	13	222.86	51	51.1	Cytochrome b-c1 complex subunit 2, mitochondrial
50	74700000	44	56300000	40	50000000	43	58700000	4	177	51711.5	HUMAN	15	177	240000000	A0A024RB75	41.2	15	219.58	52	52.1	Citrate synthase
4	1770000	20	14300000	28	17400000	1	389000	4	53	114755	HUMAN	14	53	33900000	A0A0S2Z3L2	17.9	14	214.71	53	53.1	P-type Ca(2+) transporter (Fragment)
25	8380000	22	6900000	35	17900000	28	11900000	4	110	72690.3	HUMAN	16	110	45000000	A0A024QZ30	33.7	16	213.75	54	54.1	Succinate dehydrogenase [ubiquinone] flavoprotein subunit, mitochondrial
35	37900000	17	31900000	41	42700000	32	47700000	4	125	54176.3	HUMAN	14	125	160000000	A0A024R713	32.8	14	207.02	55	55.1	Dihydrolipoyl dehydrogenase
26	25800000	18	11400000	18	17800000	50	66300000	4	112	46246.6	HUMAN	13	112	121000000	A0A140VK69	34.3	13	197.07	57	57.1	Aspartate aminotransferase
31	54500000	36	65800000	33	41000000	18	19600000	4	118	52851.1	HUMAN	12	118	181000000	Q7Z351	32.5	12	189.81	58	58.1	Uncharacterized protein DKFZp686N02209
10	10200000	17	18400000	12	15500000	7	4520000	4	46	57018.6	HUMAN	8	46	49400000	Q6N030	16.4	8	105.98	58	58.2	Uncharacterized protein
3	1410000	6	2880000	11	10200000	3	2100000	4	23	51535.3	HUMAN	7	23	16600000	Q68CN4	16.3	7	92.27	58	58.3	Uncharacterized protein
41	68100000	22	27800000	17	26700000	31	57100000	4	111	44613.9	HUMAN	13	111	180000000	P00558	34.7	13	188.84	59	59.1	Phosphoglycerate kinase 1
9	6610000	26	70400000	3	783000	8	4040000	4	46	38428.3	HUMAN	12	46	81800000	A0A384N669	33.1	12	182.73	60	60.1	Lumican
40	9910000	24	4040000	11	2630000	21	4080000	4	96	89320.3	HUMAN	14	96	20700000	P55072	25.4	14	182.49	61	61.1	Transitional endoplasmic reticulum ATPase
39	43900000	21	18700000	25	16800000	34	32400000	4	119	46434.9	HUMAN	11	119	112000000	O14958	34	11	181.16	62	62.1	Calsequestrin-2
18	13800000	13	13800000	28	25600000	11	8040000	4	70	30772	HUMAN	14	70	61300000	A0A1L1UHR1	60.4	14	179.02	63	63.1	Voltage-dependent anion-selective channel protein 1
12	13000000	9	12200000	16	19200000	11	7950000	4	48	30658.1	HUMAN	4	48	52300000	Q9Y277	10.6	4	60.61	63	63.2	Voltage-dependent anion-selective channel protein 3
51	70000000	68	168000000	43	100000000	38	51500000	4	200	20158.5	HUMAN	11	200	390000000	P02511	48.5	11	175.79	64	64.1	Alpha-crystallin B chain
59	41500000	42	31000000	43	32400000	39	24100000	4	183	79466.2	HUMAN	11	183	129000000	E5KRK5	26.6	11	171.23	65	65.1	NADH-ubiquinone oxidoreductase 75 kDa subunit, mitochondrial
46	74100000	29	32000000	30	38000000	48	53000000	4	153	16761.9	HUMAN	11	153	197000000	P20674	60	11	167.87	66	66.1	Cytochrome c oxidase subunit 5A, mitochondrial
1	195000	6	2780000	15	7290000	5	1950000	4	27	42008.5	HUMAN	13	27	12200000	B2RB23	44	13	166.98	67	67.1	cDNA, FLJ95265, highly similar to Homo sapiens acetyl-Coenzyme A acyltransferase 2 (mitochondrial 3-oxoacyl-Coenzyme A thiolase) (ACAA2), nuclear gene encoding mitochondrial protein, mRNA
18	16200000	27	47600000	43	120000000	16	19200000	4	104	33063.9	HUMAN	12	104	203000000	A0A0S2Z3H3	40.6	12	165.83	68	68.1	ADP/ATP translocase (Fragment)
55	72600000	44	51400000	38	56100000	50	64700000	4	187	27843.1	HUMAN	11	187	245000000	P38117	48.6	11	164.07	69	69.1	Electron transfer flavoprotein subunit beta
20	12100000	16	11000000	18	9170000	18	13400000	4	72	41899.1	HUMAN	11	72	45700000	H0YMW4	39.5	11	159.54	71	71.1	Annexin
14	5060000	20	21000000	20	20700000	5	1320000	4	59	75209.1	HUMAN	10	59	48100000	B4DEA8	23.1	10	157.33	72	72.1	cDNA FLJ56425, highly similar to Very-long-chain specific acyl-CoAdehydrogenase, mitochondrial
20	11300000	16	6470000	16	9130000	9	6370000	4	61	50816.2	HUMAN	10	61	33200000	E5KNH5	31	10	156.92	73	73.1	NADH dehydrogenase [ubiquinone] flavoprotein 1, mitochondrial
8	1740000	17	5940000	21	10800000	9	3440000	4	55	115933	HUMAN	10	55	21900000	Q02218	18.2	10	150.15	74	74.1	2-oxoglutarate dehydrogenase complex component E1
1	554000	7	3130000	11	5020000	4	2040000	4	23	92770.5	HUMAN	7	23	10700000	B4DZ95	15.7	7	97.28	74	74.2	Oxoglutarate dehydrogenase (succinyl-transferring)
25	16600000	21	14200000	25	12800000	17	14400000	4	88	77133.5	HUMAN	11	88	57900000	O75112	19.8	11	148.19	75	75.1	LIM domain-binding protein 3
19	14700000	18	13200000	18	9310000	15	13500000	4	70	72495.4	HUMAN	9	70	50700000	A0A8I5KV04	16.3	9	116.03	75	75.2	LIM domain-binding protein 3
20	6900000	11	4850000	18	6580000	11	3500000	4	60	56156.6	HUMAN	11	60	21800000	A0A024R040	30.1	11	148.01	76	76.1	Succinyl-CoA:3-ketoacid-coenzyme A transferase
20	24400000	23	26100000	19	21200000	18	10700000	4	80	42122.7	HUMAN	11	79	82200000	E9PF18	34.3	11	147.72	77	77.1	Hydroxyacyl-coenzyme A dehydrogenase, mitochondrial
10	7080000	19	37100000	14	8050000	16	16500000	4	59	39746.1	HUMAN	11	59	68700000	P07585	26.1	11	145.04	78	78.1	Decorin
19	3810000	20	7070000	28	9650000	10	1640000	4	77	30241	HUMAN	10	77	22200000	O75489	39.3	10	144.07	79	79.1	NADH dehydrogenase [ubiquinone] iron-sulfur protein 3, mitochondrial
19	9800000	13	8860000	21	12400000	19	10700000	4	72	75871.9	HUMAN	10	72	41800000	A0A0S2Z2Z6	21.5	10	142.6	80	80.1	Annexin (Fragment)
16	21800000	19	27300000	21	26700000	20	33200000	4	76	42674.5	HUMAN	9	76	109000000	V9HW77	29.9	9	137.74	82	82.1	Creatine kinase
25	20400000	21	23000000	9	5960000	20	18900000	4	75	287600	HUMAN	9	75	68200000	A0A0D9SGF6	6.4	9	137.31	83	83.1	Spectrin alpha chain, non-erythrocytic 1
31	52300000	26	59900000	23	48700000	23	56200000	4	103	43294.9	HUMAN	9	103	217000000	A0A024RBX9	30.5	9	134.36	84	84.1	Pyruvate dehydrogenase E1 component subunit alpha
18	14100000	16	14300000	29	32400000	12	5730000	4	75	36067.1	HUMAN	9	75	66500000	A0A024R9D7	40.8	9	133.44	85	85.1	2,4-dienoyl CoA reductase 1, mitochondrial, isoform CRA_b
8	2720000	11	6300000	24	11200000	10	4250000	4	53	68995.5	HUMAN	10	53	24500000	P10515	20.7	10	133.31	87	87.1	Dihydrolipoyllysine-residue acetyltransferase component of pyruvate dehydrogenase complex, mitochondrial
24	18000000	15	9160000	4	1040000	6	2100000	4	49	53223.3	HUMAN	8	49	30300000	Q8NCL6	24.9	8	130.85	88	88.1	cDNA FLJ90170 fis, clone MAMMA1000370, highly similar to Ig alpha-1 chain C region
16	14500000	14	10400000	10	7530000	16	15600000	4	56	15935.5	HUMAN	8	56	48100000	P00441	75.9	8	127.76	89	89.1	Superoxide dismutase [Cu-Zn]
26	19900000	18	20200000	22	28400000	20	12900000	4	86	34480.2	HUMAN	9	86	81500000	A0A024QZN9	31.6	9	123.31	90	90.1	Voltage-dependent anion-selective channel protein 2
56	30900000	46	29300000	37	24100000	54	32500000	4	193	31398.9	HUMAN	7	193	117000000	A0A384MDW7	28.2	7	123.16	91	91.1	Enoyl Coenzyme A hydratase, short chain, 1, mitochondrial
47	27300000	39	25600000	25	17900000	41	26200000	4	152	31386.9	HUMAN	6	152	97100000	P30084	28.2	6	100.26	91	91.2	Enoyl-CoA hydratase, mitochondrial
28	21800000	25	21900000	17	20100000	21	14000000	4	91	35815.6	HUMAN	8	91	77900000	A0A384MR44	24	8	121.38	92	92.1	Epididymis secretory sperm binding protein
13	4630000	11	2740000	10	3970000	4	713000	4	38	83676.4	HUMAN	9	38	12000000	Q16891	22.9	9	120.37	93	93.1	MICOS complex subunit MIC60
13	4630000	10	2730000	11	4280000	4	713000	4	38	73381.7	HUMAN	9	38	12300000	B4DS66	27.1	9	113.38	93	93.2	MICOS complex subunit MIC60
9	2990000	6	1800000	10	4720000	11	3250000	4	36	73852.4	HUMAN	9	36	12800000	Q8N1C8	15.4	9	119.83	94	94.1	Stress-70 protein, mitochondrial (Fragment)
30	66900000	21	49500000	30	112000000	15	52300000	4	96	18402.2	HUMAN	7	96	280000000	P63316	50.9	7	117.72	96	96.1	Troponin C, slow skeletal and cardiac muscles
7	13000000	9	17300000	9	14000000	10	17700000	4	35	10192.2	HUMAN	8	35	62000000	P14854	75.5	8	116.7	97	97.1	Cytochrome c oxidase subunit 6B1
16	31700000	7	7590000	12	20800000	4	4900000	4	39	27692.2	HUMAN	8	39	65000000	A0A384MTR2	48	8	115.55	98	98.1	Epididymis secretory sperm binding protein
7	4640000	25	36500000	15	15900000	5	1750000	4	52	22782.1	HUMAN	8	52	58800000	P04792	54.6	8	115.31	99	99.1	Heat shock protein beta-1
4	690000	9	2220000	7	1200000	4	610000	4	24	163288	HUMAN	9	24	4720000	P01023	8.4	9	112.48	100	100.1	Alpha-2-macroglobulin
15	8880000	13	7450000	15	9390000	9	5360000	4	52	29691.5	HUMAN	9	52	31100000	A0A384NPX8	47	9	112.39	101	101.1	Cytochrome b-c1 complex subunit Rieske, mitochondrial
4	2260000	6	2320000	6	3730000	3	2640000	4	19	30814.8	HUMAN	7	19	10900000	P0C7P4	37.1	7	83.22	101	101.2	Putative cytochrome b-c1 complex subunit Rieske-like protein 1
19	19500000	12	9650000	13	44300000	11	11000000	4	55	21056.4	HUMAN	8	55	84500000	D9IAI1	57.2	8	111.42	102	102.1	Epididymis secretory protein Li 34
6	5250000	15	13700000	6	5840000	4	910000	4	31	17135.3	HUMAN	8	31	25700000	O14558	79.3	8	111.11	103	103.1	Heat shock protein beta-6
4	3730000	14	10900000	19	16000000	10	7170000	4	47	23276.9	HUMAN	8	47	37800000	P48047	43.1	8	110.91	104	104.1	ATP synthase subunit O, mitochondrial
16	5110000	9	3750000	14	7760000	12	4830000	4	51	41285.6	HUMAN	7	48	19000000	G9K389	18.7	7	106.61	105	105.1	YWHAE/FAM22B fusion protein (Fragment)
7	1400000	6	989000	10	5020000	9	2410000	4	32	28036.1	HUMAN	5	32	9820000	E7EX29	25.6	5	83.12	105	105.2	14-3-3 protein zeta/delta (Fragment)
1	222000	2	1150000	12	6440000	4	2040000	4	19	28302.1	HUMAN	5	19	9850000	P61981	23.8	5	77.13	105	105.3	14-3-3 protein gamma
19	11400000	23	15300000	13	8810000	23	20700000	4	78	14715.5	HUMAN	7	78	56200000	A0A384MR27	58.5	7	106.29	106	106.1	Galectin
12	3790000	14	7250000	13	8660000	13	8890000	4	52	54429.7	HUMAN	7	52	28600000	Q86TD4	14.7	7	105.61	108	108.1	Sarcalumenin
12	2950000	8	3680000	11	3500000	14	5380000	4	45	23355.4	HUMAN	7	45	15500000	P09211	42.3	7	105.44	109	109.1	Glutathione S-transferase P
1	965000	11	7580000	14	9690000	3	1350000	4	29	51293.6	HUMAN	9	29	19600000	P55084	26.5	9	105.28	110	110.1	Trifunctional enzyme subunit beta, mitochondrial
19	14300000	24	19200000	24	18800000	26	22800000	4	93	39232.7	HUMAN	7	93	75100000	A0A384MDR8	22.5	7	104	111	111.1	Pyruvate dehydrogenase E1 component subunit beta
7	1900000	11	4450000	5	2170000	6	1900000	4	29	187623	HUMAN	7	29	10400000	P52179	5.4	7	102.07	112	112.1	Myomesin-1
1	139000	5	1460000	12	4100000	5	2500000	4	23	46509.8	HUMAN	9	23	8200000	Q96I99	30	9	100.63	113	113.1	Succinate--CoA ligase [GDP-forming] subunit beta, mitochondrial
8	863000	13	10100000	6	1570000	6	322000	4	33	40552.3	HUMAN	8	33	12900000	B4DI63	21.9	8	98.47	115	115.1	Mimecan
13	9480000	12	10800000	9	4810000	9	7480000	4	43	51675.4	HUMAN	6	43	32600000	P02790	23.5	6	96.09	116	116.1	Hemopexin
1	270000	10	4950000	11	3750000	3	856000	4	25	49839.2	HUMAN	7	25	9830000	Q8IZ29	25.6	7	95.93	117	117.1	Tubulin beta chain
1	270000	9	4430000	12	3870000	3	856000	4	25	49670	HUMAN	6	25	9420000	P07437	22.9	6	86.13	117	117.2	Tubulin beta chain
1	270000	8	4390000	12	3780000	3	856000	4	24	49952.2	HUMAN	6	25	9290000	A0A384MEE3	31.2	6	83.2	117	117.3	Tubulin beta chain
7	3010000	13	7290000	10	6070000	2	1180000	4	32	85696	HUMAN	8	32	17600000	A0A384MEF1	16.1	8	95.25	118	118.1	Gelsolin
25	32800000	17	23900000	14	17000000	19	15700000	4	75	11748.5	HUMAN	7	75	89400000	G4XXL9	56.1	7	95.24	119	119.1	Cytochrome c
8	2190000	12	2930000	17	6400000	16	6130000	4	53	22086	HUMAN	7	53	17700000	P30044	42.9	7	95.16	120	120.1	Peroxiredoxin-5, mitochondrial
16	4450000	8	1630000	6	1450000	8	2350000	4	38	99807.5	HUMAN	6	38	9880000	A0A024RC42	14.3	6	95.02	121	121.1	Cadherin-2
11	8240000	15	10800000	11	6560000	6	1660000	4	43	26234.1	HUMAN	6	43	27300000	Q8TCD0	37.2	6	91.96	122	122.1	Uncharacterized protein
1	331000	5	5830000	12	4840000	7	2450000	4	25	84658.2	HUMAN	8	25	13500000	K9JA46	10.7	8	90.36	123	123.1	Epididymis luminal secretory protein 52
25	38300000	21	34500000	15	24900000	25	59300000	4	86	28765.7	HUMAN	6	86	157000000	P15259	32.8	6	90.52	124	124.1	Phosphoglycerate mutase 2
22	37600000	19	34100000	15	25000000	20	58000000	4	76	28831.4	HUMAN	5	76	155000000	Q53G35	29.1	5	88.4	124	124.2	Phosphoglycerate mutase (Fragment)
1	630000	6	1910000	4	3120000	4	1710000	4	15	18013.1	HUMAN	7	15	7360000	A8K486	43.6	7	90.37	125	125.1	Peptidyl-prolyl cis-trans isomerase
1	1350000	1	211000	1	932000	2	939000	4	5	18181.5	HUMAN	4	5	3430000	Q9Y536	33.5	4	42.44	125	125.2	Peptidyl-prolyl cis-trans isomerase A-like 4A
4	451000	6	2410000	7	2090000	3	455000	4	20	66899.4	HUMAN	7	20	5410000	O95831	14.6	7	90.31	126	126.1	Apoptosis-inducing factor 1, mitochondrial
23	16200000	16	12300000	12	5870000	24	20300000	4	75	19890.7	HUMAN	6	75	54700000	Q99497	50.2	6	88.62	127	127.1	Parkinson disease protein 7
4	1160000	13	4530000	6	2340000	3	867000	4	26	80901.9	HUMAN	8	26	8900000	A0A6Q8PFJ0	13.7	8	87.41	128	128.1	Prelamin-A/C
21	20600000	16	18500000	14	12700000	20	20400000	4	71	12627.3	HUMAN	6	71	72200000	Q6NZ59	37	6	85.75	129	129.1	ATP synthase-coupling factor 6, mitochondrial
2	562000	10	7990000	14	10500000	3	2980000	4	29	57729.2	HUMAN	6	29	22000000	F5H5D3	16.3	6	84.36	130	130.1	Tubulin alpha chain
2	562000	9	7160000	11	6710000	2	2350000	4	24	49923.5	HUMAN	5	24	16800000	P68366	16.7	5	72.98	130	130.2	Tubulin alpha-4A chain
9	4330000	5	2940000	7	3350000	12	6930000	4	33	61718.3	HUMAN	6	33	17500000	A0A024RAC7	24.5	6	84.26	131	131.1	Multifunctional fusion protein
12	22900000	13	23100000	9	8880000	13	26800000	4	47	35421.4	HUMAN	6	47	81700000	P08574	25.2	6	83.5	132	132.1	Cytochrome c1, heme protein, mitochondrial
24	59500000	23	48100000	25	57100000	15	35400000	4	87	13695.5	HUMAN	5	87	200000000	A0A384NL93	30.2	5	78.35	135	135.1	Cytochrome c oxidase subunit 5B, mitochondrial
10	7960000	8	4680000	13	7510000	5	2670000	4	36	48754.5	HUMAN	7	36	22800000	A0A024R6C9	16.3	7	78.3	136	136.1	Dihydrolipoyllysine-residue succinyltransferase component of 2-oxoglutarate dehydrogenase complex, mitochondrial
9	4080000	6	2840000	12	5650000	6	2130000	4	33	29907.4	HUMAN	6	33	14700000	B2R9N7	33.7	6	77.81	137	137.1	cDNA, FLJ94486, highly similar to Homo sapiens myozenin 2 (MYOZ2), mRNA
12	3240000	4	1200000	8	2810000	8	3760000	4	32	35328.3	HUMAN	5	32	11000000	A0A024RA75	24.7	5	77.78	138	138.1	3-hydroxyisobutyrate dehydrogenase
3	697000	4	941000	6	3570000	10	6490000	4	23	24749.7	HUMAN	5	23	11700000	A0A384NL29	31.9	5	76.73	139	139.1	Superoxide dismutase
4	2450000	2	1160000	6	3330000	6	5120000	4	18	30488.8	HUMAN	5	18	12100000	A0A096LPI6	23.6	5	74.93	140	140.1	Utp12 domain-containing protein (Fragment)
29	56200000	18	33200000	20	33100000	26	44400000	4	93	15894.5	HUMAN	4	93	167000000	Q5T7Y6	17	4	74.45	141	141.1	Protein S100
7	4090000	9	14100000	5	2630000	3	1560000	4	24	23539.2	HUMAN	5	24	22300000	P02763	28.3	5	72.46	143	143.1	Alpha-1-acid glycoprotein 1
1	107000	3	1480000	7	3910000	5	2640000	4	16	16698	HUMAN	6	16	8140000	Q9P0J0	36.1	6	71.93	144	144.1	NADH dehydrogenase [ubiquinone] 1 alpha subcomplex subunit 13
17	74400000	18	63600000	16	46800000	18	59000000	4	69	19576.4	HUMAN	5	69	244000000	P13073	23	5	69.95	146	146.1	Cytochrome c oxidase subunit 4 isoform 1, mitochondrial
17	6410000	10	4110000	5	971000	6	8850000	4	38	16609.9	HUMAN	4	38	20300000	A0A7I2V3L8	37.2	4	68.66	147	147.1	NADH dehydrogenase [ubiquinone] 1 alpha subcomplex subunit 5
5	808000	3	547000	7	3030000	5	1880000	4	20	33775	HUMAN	6	20	6260000	Q14894	22.2	6	67.51	148	148.1	Ketimine reductase mu-crystallin
8	4420000	8	3770000	8	3460000	7	2980000	4	31	27906.7	HUMAN	5	31	14600000	E7EPT4	29.3	5	67.39	149	149.1	NADH dehydrogenase [ubiquinone] flavoprotein 2, mitochondrial
4	2050000	3	1370000	5	837000	2	493000	4	14	31379.7	HUMAN	4	14	4750000	A8K651	25.1	4	63.4	152	152.1	Complement component 1 Q subcomponent-binding protein, mitochondrial
2	518000	9	4620000	8	5740000	3	1380000	4	22	42508.8	HUMAN	4	22	12300000	Q16795	16.7	4	62.78	153	153.1	NADH dehydrogenase [ubiquinone] 1 alpha subcomplex subunit 9, mitochondrial
1	73200	3	2570000	5	3880000	1	660000	4	10	15327.6	HUMAN	5	10	7180000	B2R4P9	43.3	5	61.49	155	155.1	Histone H3
1	94700	3	2570000	3	2040000	1	660000	4	8	12103.9	HUMAN	4	8	5360000	Q6TXQ4	48.5	4	51.39	155	155.2	H3L-like histone (Fragment)
2	191000	7	3960000	7	5270000	3	3640000	4	19	53217.5	HUMAN	4	19	13100000	P49753	12.6	4	61.48	156	156.1	Acyl-coenzyme A thioesterase 2, mitochondrial
8	4420000	5	3420000	5	3280000	10	5100000	4	28	31629.2	HUMAN	4	28	16200000	P21912	15.7	4	60.62	157	157.1	Succinate dehydrogenase [ubiquinone] iron-sulfur subunit, mitochondrial
3	1020000	7	3920000	11	8570000	3	652000	4	24	54339.6	HUMAN	4	24	14200000	A0A2U3TZH3	11.2	4	60.6	158	158.1	Elongation factor 1-alpha
13	5190000	10	3670000	8	2740000	17	8380000	4	48	44354.5	HUMAN	4	48	20000000	D4QEZ8	13.3	4	60.21	159	159.1	Short-chain acyl-CoA dehydrogenase
4	1290000	9	5650000	5	1470000	6	1150000	4	24	53019.7	HUMAN	5	24	9550000	D6RF35	11.3	5	60.17	160	160.1	Vitamin D-binding protein
7	4420000	6	4300000	2	522000	5	7010000	4	20	18737.2	HUMAN	5	20	16300000	B7Z2R2	23.6	5	58.85	163	163.1	Cytochrome b-c1 complex subunit 7
11	9320000	6	4750000	5	4720000	8	5980000	4	30	25034.5	HUMAN	4	30	24800000	P30041	20.5	4	58.64	164	164.1	Peroxiredoxin-6
3	975000	9	4140000	5	3140000	4	8360000	4	21	84109.4	HUMAN	4	21	16600000	B4DJ38	6.2	4	58.18	165	165.1	cDNA FLJ56092, highly similar to Pentatricopeptide repeat protein 1
1	150000	10	3070000	6	1310000	1	109000	4	18	68743.6	HUMAN	4	18	4640000	A0A804HJK8	10.3	4	57.9	167	167.1	Electron transfer flavoprotein-ubiquinone oxidoreductase
7	18600000	10	26200000	12	36100000	6	17000000	4	35	25920.9	HUMAN	5	35	97900000	H9STE0	25.9	5	57.48	169	169.1	Cytochrome c oxidase subunit 2
2	4400000	3	3860000	6	15600000	3	9300000	4	14	25636.7	HUMAN	5	14	33100000	Q8HQB7	26.4	5	53.16	169	169.2	Cytochrome c oxidase subunit 2
5	848000	3	731000	1	120000	1	170000	4	10	53053.4	HUMAN	4	10	1870000	D9IX64	15.8	4	56.45	171	171.1	Platelet glycoprotein 4
6	7370000	5	5650000	5	2490000	6	7200000	4	22	17489.6	HUMAN	4	22	22700000	P30049	41	4	56.35	172	172.1	ATP synthase subunit delta, mitochondrial
7	400000	5	403000	6	887000	2	52300	4	20	62224.1	HUMAN	4	20	1740000	Q15124	12.3	4	56.33	173	173.1	Phosphoglucomutase-like protein 5
13	7540000	10	5240000	8	3270000	16	9660000	4	47	83406.9	HUMAN	3	47	25700000	B7Z9B1	6.4	3	52.43	179	179.1	Cadherin-13
3	1080000	3	1640000	4	3480000	1	389000	4	11	28908.1	HUMAN	4	11	6590000	P24539	19.9	4	52.13	180	180.1	ATP synthase F(0) complex subunit B1, mitochondrial
1	252000	6	2390000	8	2710000	1	407000	4	16	29831.6	HUMAN	3	16	5760000	Q6FHP5	15	3	51.66	181	181.1	Prohibitin (Fragment)
4	728000	3	2720000	4	828000	2	190000	4	13	133315	HUMAN	4	12	2370000	A0A0A0MT26	4.5	4	50.47	182	182.1	Sodium/potassium-transporting ATPase subunit alpha-3
4	1900000	11	15500000	7	9870000	5	2360000	4	27	11367.1	HUMAN	4	27	29700000	B2R4R0	41.7	4	50.37	183	183.1	Histone H4
7	1000000	2	274000	2	233000	8	1420000	4	19	31462.2	HUMAN	4	19	2930000	A0A140VJJ2	27.6	4	50.21	184	184.1	S-formylglutathione hydrolase
6	1630000	5	1250000	2	434000	3	359000	4	16	195978	HUMAN	4	16	3670000	P55268	4.7	4	50.2	185	185.1	Laminin subunit beta-2
7	3360000	2	1830000	6	3820000	1	352000	4	16	10931.5	HUMAN	4	16	9360000	A0A384N6A4	42.1	4	48.89	186	186.1	10 kDa heat shock protein, mitochondrial
6	2980000	8	3100000	8	2380000	4	1340000	4	26	20968.6	HUMAN	3	26	9800000	A2TDB8	21.6	3	48.77	187	187.1	Cysteine and glycine-rich protein 3 (Cardiac LIM protein)
21	7780000	12	4180000	6	2320000	16	6330000	4	55	35936.1	HUMAN	3	55	20600000	P08758	12.8	3	48.3	188	188.1	Annexin A5
2	1430000	3	1020000	4	906000	1	632000	4	10	54694.1	HUMAN	4	10	3980000	A0A7I2YQG7	10.1	4	48.17	189	189.1	NADH dehydrogenase [ubiquinone] iron-sulfur protein 2, mitochondrial
8	2940000	6	2070000	3	820000	2	527000	4	19	98827.7	HUMAN	3	19	6360000	Q59GM9	4.8	3	47.71	190	190.1	Alpha-1,4 glucan phosphorylase (Fragment)
7	2250000	5	1790000	6	1710000	6	2530000	4	24	35659.8	HUMAN	3	24	8290000	A0A8I5KW26	21.2	3	47.08	191	191.1	Cytochrome b5 reductase 3, isoform CRA_c
12	2090000	6	983000	7	752000	8	1870000	4	33	62030.4	HUMAN	3	33	5700000	A0A7P0TA71	10.9	3	46.09	193	193.1	Protein disulfide-isomerase
3	460000	5	2160000	7	4430000	1	132000	4	16	43475.4	HUMAN	3	16	7180000	Q6NZI2	10.5	3	46.06	194	194.1	Caveolae-associated protein 1
1	420000	4	993000	10	3060000	2	382000	4	17	74776.5	HUMAN	4	17	4850000	B3KMV8	9.5	4	44.9	196	196.1	cDNA FLJ12766 fis, clone NT2RP2001520, highly similar to Calcium-binding mitochondrial carrier protein Aralar1
4	1860000	5	2580000	3	1300000	2	837000	4	14	52701.7	HUMAN	3	14	6580000	B7Z8X5	14.2	3	44.51	198	198.1	cDNA FLJ61541, highly similar to Homo sapiens PDZ and LIM domain 5 (PDLIM5), transcript variant 2, mRNA
9	1400000	9	1300000	9	1760000	5	848000	4	32	40568.4	HUMAN	3	32	5310000	P28289	13.3	3	43.74	200	200.1	Tropomodulin-1
7	1720000	2	691000	3	539000	3	867000	4	15	28869.7	HUMAN	3	15	3820000	P00915	16.8	3	42.39	205	205.1	Carbonic anhydrase 1
6	45300000	6	37800000	7	24000000	6	47000000	4	25	33295.8	HUMAN	3	25	154000000	Q99623	11.3	3	42.11	207	207.1	Prohibitin-2
7	1490000	2	352000	3	1100000	3	1380000	4	15	27565.4	HUMAN	3	15	4310000	P78417	24.4	3	40.48	210	210.1	Glutathione S-transferase omega-1
4	807000	3	1200000	1	83400	4	824000	4	12	90078.9	HUMAN	3	12	2920000	C9JPK5	7.6	3	39.08	213	213.1	Integrin beta
2	182000	1	167000	2	564000	5	883000	4	10	98397.1	HUMAN	3	10	1800000	P21399	7.9	3	39	214	214.1	Cytoplasmic aconitate hydratase
4	648000	3	438000	1	67800	6	1170000	4	14	53164.5	HUMAN	3	14	2320000	A0A024R6K8	12.7	3	37.96	218	218.1	Tryptophan--tRNA ligase, cytoplasmic
12	1660000	6	691000	3	279000	8	928000	4	29	151251	HUMAN	2	29	3560000	Q14112	3.5	2	37.85	219	219.1	Nidogen-2
3	398000	4	438000	3	722000	2	435000	4	12	54121.3	HUMAN	3	12	1990000	O00330	4.5	3	36.64	225	225.1	Pyruvate dehydrogenase protein X component, mitochondrial
21	15200000	22	36600000	20	32300000	22	16200000	4	85	18552.3	HUMAN	2	85	100000000	A0A0U1RRH7	16.4	2	35.44	229	229.1	Histone H2A
3	5070000	3	39000000	3	29200000	3	99200000	4	12	133488	HUMAN	3	12	172000000	Q66GS9	2.1	3	35.37	230	230.1	Centrosomal protein of 135 kDa
1	95800	2	461000	3	886000	1	338000	4	7	17942.1	HUMAN	3	7	1780000	Q7Z4X2	25.9	3	35.06	232	232.1	NADH dehydrogenase [ubiquinone] 1 beta subcomplex subunit 11, mitochondrial
2	865000	1	204000	2	405000	1	220000	4	6	11664.7	HUMAN	3	6	1700000	A0A024RCA7	46	3	34.65	235	235.1	60S acidic ribosomal protein P2
9	6210000	4	2700000	3	2630000	9	7520000	4	25	86612.2	HUMAN	2	138	18200000	A0A024RAN2	4.8	2	34.62	236	236.1	Calpastatin
6	3730000	5	3050000	4	2600000	3	1390000	4	18	10921.4	HUMAN	3	18	10800000	O43678	20.2	3	34.27	238	238.1	NADH dehydrogenase [ubiquinone] 1 alpha subcomplex subunit 2
3	914000	1	86300	1	142000	4	1140000	4	9	65307.5	HUMAN	2	9	2290000	A8K7B7	6.2	2	33.14	239	239.1	Protein phosphatase 2 (Formerly 2A), regulatory subunit A (PR 65), alpha isoform
1	97900	5	933000	4	1080000	1	130000	4	11	38156.5	HUMAN	3	11	2240000	A0A384MTY4	18.6	3	32.84	240	240.1	Epididymis secretory sperm binding protein
1	224000	1	272000	4	1340000	1	259000	4	7	13711.4	HUMAN	2	7	2100000	O75380	21.7	2	32.81	241	241.1	NADH dehydrogenase [ubiquinone] iron-sulfur protein 6, mitochondrial
5	1220000	1	172000	3	710000	2	441000	4	11	58652.4	HUMAN	3	11	2540000	X5D299	5.8	3	32.45	244	244.1	Succinate-semialdehyde dehydrogenase (Fragment)
2	209000	4	664000	3	399000	2	359000	4	11	47172.4	HUMAN	2	11	1630000	O95810	7.7	2	30.89	248	248.1	Caveolae-associated protein 2
7	1120000	5	750000	1	178000	4	794000	4	17	22391.1	HUMAN	2	17	2850000	A0A384MTL2	20.1	2	30.73	249	249.1	Transgelin
6	1240000	3	437000	1	52600	2	150000	4	12	25898.1	HUMAN	2	12	1880000	A0A024RA52	17	2	29.75	255	255.1	Proteasome subunit alpha type
1	581000	4	4070000	8	7830000	1	65400	4	14	77053.3	HUMAN	2	14	23000000	L8B4M0	3	2	29.09	259	259.1	Ubiquitin C
11	251000000	9	198000000	6	79900000	10	254000000	4	36	11610.1	HUMAN	2	36	783000000	Q562R4	16.5	2	27.88	265	265.1	Actin-like protein (Fragment)
2	185000	1	56400	1	63600	3	457000	4	7	271415	HUMAN	2	7	762000	A0A1S5UZ07	2.1	2	27.77	267	267.1	Talin-1
5	1350000	5	2660000	5	3280000	2	207000	4	17	11428.3	HUMAN	2	17	7500000	O75964	23.3	2	27.01	273	273.1	ATP synthase subunit g, mitochondrial
2	346000	1	15800	1	1400000	2	132000	4	6	32641.4	HUMAN	2	6	1890000	Q32Q12	8.5	2	26.71	274	274.1	Nucleoside diphosphate kinase
5	867000	4	544000	1	174000	4	914000	4	14	16937.4	HUMAN	2	14	2500000	Q9Y3D6	15.7	2	26.65	275	275.1	Mitochondrial fission 1 protein
8	1050000	6	1130000	3	360000	7	809000	4	24	33780.7	HUMAN	2	24	3350000	B1AK88	9.9	2	26.2	276	276.1	F-actin-capping protein subunit beta
4	5540000	7	8610000	7	12500000	5	6840000	4	23	18803.6	HUMAN	2	23	33500000	U3KQK0	9.6	2	26.17	277	277.1	Histone H2B
4	866000	2	548000	1	134000	2	270000	4	9	25744.2	HUMAN	2	9	1820000	A0A384P5E9	11.9	2	26.1	278	278.1	Glutathione transferase
2	477000	1	339000	2	451000	2	378000	4	7	61396.8	HUMAN	2	7	1640000	E9KL48	7.8	2	26.03	279	279.1	Glutamate dehydrogenase (NAD(P)(+))
1	1150000	4	13300000	1	951000	1	1180000	4	7	130111	HUMAN	3	7	16600000	Q4G0X9	1.4	3	25.41	282	282.1	Coiled-coil domain-containing protein 40
15	66800000	10	64100000	8	45600000	10	49800000	4	43	204694	HUMAN	2	43	226000000	A0A2R8Y549	0.5	2	25.1	285	285.1	InaD-like protein
4	2700000	4	2730000	3	1750000	1	855000	4	12	10179.6	HUMAN	2	12	8030000	P06703	16.6	2	24.13	291	291.1	Protein S100-A6
3	824000	3	1400000	4	2420000	2	1050000	4	12	9906.2	HUMAN	2	12	5680000	O14949	18.2	2	24.06	292	292.1	Cytochrome b-c1 complex subunit 8
6	13100000	2	1370000	3	17800000	2	3510000	4	13	238525	HUMAN	2	13	35800000	Q8NF50	0.4	2	23.29	295	295.1	Dedicator of cytokinesis protein 8
1	2600000	4	32100000	3	33400000	4	100000000	4	12	183088	HUMAN	2	7	158000000	Q8TDY2	0.8	2	22.79	298	298.1	RB1-inducible coiled-coil protein 1
4	1280000	1	414000	2	522000	4	797000	4	11	58773.8	HUMAN	2	11	3010000	Q8TBI1	5.9	2	22.47	302	302.1	Amine oxidase
7	12900000	3	6680000	4	7290000	7	15400000	4	21	20456.5	HUMAN	2	21	42200000	J3QRS3	9.6	2	21.67	313	313.1	Myosin regulatory light chain 12A
6	14300000	4	12300000	2	5250000	6	18400000	4	18	100572	HUMAN	2	18	50300000	A0A7I2V2S1	3.5	2	20.96	324	324.1	Insulin-degrading enzyme
6	45300000	5	37600000	4	21900000	6	47000000	4	21	110848	HUMAN	2	21	152000000	Q7Z6P3	1.9	2	20.93	325	325.1	Ras-related protein Rab-44
1	702000	1	574000	2	882000	3	1560000	4	7	17417	HUMAN	2	7	3720000	O14561	9.6	2	20.77	328	328.1	Acyl carrier protein, mitochondrial
1	333000	1	1900000	3	2890000	1	197000	4	6	9117.4	HUMAN	1	6	5320000	P24310	16.4	1	20.69	330	330.1	Cytochrome c oxidase subunit 7A1, mitochondrial
1	3010000	1	491000	1	1430000	3	5950000	4	6	133238	HUMAN	2	6	10900000	A0A494C151	1.2	2	20.63	333	333.1	Ankyrin repeat domain-containing protein 20A1 (Fragment)
1	882000	1	29800000	1	27200000	3	99200000	4	6	89452.7	HUMAN	2	6	157000000	A2RU78	2.2	2	20.54	334	334.1	Kinesin-like protein
2	6420000	3	7320000	2	3460000	2	4110000	4	9	533635	HUMAN	2	9	21300000	Q96M86	0.7	2	20.3	335	335.1	Dynein heavy chain domain-containing protein 1
5	38200000	1	15200000	2	18800000	2	42700000	4	10	330627	HUMAN	2	20	101000000	Q68DQ2	1.3	2	18.33	349	349.1	Very large A-kinase anchor protein
1	321000	1	29800000	1	27200000	3	99200000	4	6	168226	HUMAN	2	6	157000000	Q8IVE3	2.1	2	18.18	351	351.1	Pleckstrin homology domain-containing family H member 2
1	67200	2	94200	2	185000	1	54100	4	6	38533.4	HUMAN	1	6	400000	Q9UJZ1	4.2	1	18.12	352	352.1	Stomatin-like protein 2, mitochondrial
1	2880000	1	6610000	1	41100000	1	78900000	4	4	26312.4	HUMAN	2	4	129000000	Q6FIE1	5.7	2	18.01	353	353.1	DKFZP564I0422 protein
5	5440000	4	2880000	3	4000000	3	1900000	4	15	20107.6	HUMAN	1	15	14200000	A0A0S2Z433	8.5	1	17.84	356	356.1	NADH dehydrogenase [ubiquinone] iron-sulfur protein 4, mitochondrial (Fragment)
8	4400000	3	1510000	8	4640000	6	5510000	4	25	17516.5	HUMAN	1	25	16100000	I3L3D5	9.6	1	17.37	362	362.1	Profilin (Fragment)
1	92800	1	806000	1	935000	1	470000	4	4	22359.3	HUMAN	1	4	2300000	D3DV26	8.2	1	17.18	363	363.1	Protein S100-A10 (Fragment)
2	1830000	3	2590000	4	1380000	2	547000	4	11	27440.4	HUMAN	1	11	6340000	Q8N241	7.7	1	17.14	365	365.1	Heat shock 27kDa protein family, member 7 (Cardiovascular), isoform CRA_c
1	487000	2	850000	1	655000	1	621000	4	5	18736.3	HUMAN	2	5	2610000	Q549N0	13.2	2	17.09	366	366.1	Cofilin 2 (Muscle), isoform CRA_a
1	1320000	1	434000	2	691000	1	441000	4	5	39280.8	HUMAN	2	5	2890000	Q9NS73	3.1	2	16.7	372	372.1	MAP3K12-binding inhibitory protein 1
6	119000000	2	28400000	3	33600000	2	9910000	4	13	97221.3	HUMAN	2	13	191000000	A0A8C8QSB1	3	2	16.5	375	375.1	Biotin--protein ligase
3	3480000	2	1870000	2	403000	3	2360000	4	10	32378.8	HUMAN	1	10	8110000	Q13326	6.5	1	16.47	376	376.1	Gamma-sarcoglycan
7	423000	1	18000	4	331000	5	394000	4	17	23563.1	HUMAN	1	17	1170000	O75251	12.6	1	16.43	378	378.1	NADH dehydrogenase [ubiquinone] iron-sulfur protein 7, mitochondrial
10	70100000	6	62500000	5	28000000	7	54300000	4	28	68545.6	HUMAN	1	28	215000000	A0A024RBS0	1.1	1	16.36	379	379.1	RNA helicase
4	14100000	1	5940000	3	4090000	1	2490000	4	9	110556	HUMAN	1	9	26700000	O15083	0.6	1	15.46	387	387.1	ERC protein 2
2	210000	1	87800	2	283000	2	241000	4	7	61652.7	HUMAN	1	7	821000	E7EX59	2.6	1	15.4	388	388.1	Propionyl-CoA carboxylase beta chain, mitochondrial
2	1200000	1	1040000	1	449000	2	1300000	4	6	331070	HUMAN	1	6	3990000	O43149	0.6	1	14.88	396	396.1	Zinc finger ZZ-type and EF-hand domain-containing protein 1
2	527000	1	320000	1	52200	1	241000	4	5	102398	HUMAN	1	5	1140000	Q7Z2K8	1.5	1	14.17	405	405.1	G protein-regulated inducer of neurite outgrowth 1
1	18100000	1	4150000	1	6700000	1	6440000	4	4	62571.1	HUMAN	1	4	35300000	A0A0S2Z5F5	4	1	14.11	406	406.1	Hexosyltransferase (Fragment)
4	751000	4	1680000	3	1350000	3	1080000	4	14	274825	HUMAN	1	14	4870000	A0A087WUZ3	0.3	1	14.04	408	408.1	Spectrin beta chain
2	2240000	1	1860000	1	1280000	2	2790000	4	6	105194	HUMAN	1	6	8180000	Q9UK96	1.8	1	14.03	409	409.1	F-box only protein 10
3	9790000	3	4680000	1	2080000	3	9580000	4	10	60021	HUMAN	1	11	26100000	Q59EL4	1.8	1	13.84	416	416.1	PRPF4 protein variant (Fragment)
5	28500000	3	15400000	2	9070000	4	38700000	4	14	163683	HUMAN	1	14	91600000	A1KZ92	0.6	1	13.7	421	421.1	Probable oxidoreductase PXDNL
5	40500000	1	4150000	2	10300000	2	13200000	4	10	214718	HUMAN	1	10	68100000	P59510	1.2	1	13.35	433	433.1	A disintegrin and metalloproteinase with thrombospondin motifs 20
3	36300000	4	28200000	4	26100000	3	14700000	4	14	30624.1	HUMAN	1	14	105000000	Q8N503	2.7	1	13.26	436	436.1	LOC100049716 protein (Fragment)
1	351000	1	420000	1	2580000	3	1300000	4	6	123859	HUMAN	1	6	4650000	H0Y8C6	0.6	1	13.12	443	443.1	Importin-5 (Fragment)
6	231000000	8	176000000	4	87300000	8	267000000	4	26	189277	HUMAN	1	26	760000000	A4QPB0	0.6	1	13.04	444	444.1	IQ motif containing GTPase activating protein 1
2	3710000	1	1170000	1	1270000	3	3290000	4	7	33728.6	HUMAN	1	7	9440000	P24385	3.7	1	12.85	451	451.1	G1/S-specific cyclin-D1
3	1820000	3	1380000	2	1040000	3	3370000	4	11	50413.7	HUMAN	1	11	7610000	A0A1W2PQR0	1.8	1	12.84	453	453.1	Lactosylceramide alpha-2,3-sialyltransferase
9	22900000	3	7420000	5	10500000	6	13700000	4	23	148481	HUMAN	1	23	54600000	A0A669KB35	0.5	1	12.8	456	456.1	C-Jun-amino-terminal kinase-interacting protein 3
4	10000000	4	3720000	2	4000000	4	10600000	4	14	16838.1	HUMAN	1	14	28300000	Q86U41	6.5	1	12.77	458	458.1	Full-length cDNA clone CS0DE001YK01 of Placenta of Homo sapiens (human) (Fragment)
1	202000	1	158000	2	264000	2	317000	4	6	32236.2	HUMAN	1	6	941000	Q96CN7	4.6	1	12.73	461	461.1	Isochorismatase domain-containing protein 1
3	4230000	1	1470000	2	3020000	4	6490000	4	10	287592	HUMAN	1	10	15200000	Q9BYW2	0.1	1	12.5	472	472.1	Histone-lysine N-methyltransferase SETD2
2	952000	2	923000	5	2330000	0	0	3	9	54893.3	HUMAN	3	9	4210000	Q6ZP78	4.1	3	30.47	2	2.2	cDNA FLJ26366 fis, clone HRT05814
2	595000	14	11500000	30	24600000	0	0	3	46	113894	HUMAN	18	46	36700000	A0A024R0C3	21.1	18	234.75	47	47.1	Proton-translocating NAD(P)(+) transhydrogenase
1	209000	23	7170000	11	1940000	0	0	3	35	343663	HUMAN	17	35	9320000	D9ZGF2	8.2	17	203.55	56	56.1	Collagen, type VI, alpha 3
2	117000	6	5310000	1	527000	0	0	3	9	29359.9	HUMAN	3	9	5950000	S6B2B6	14.9	3	43.79	58	58.4	IgG H chain
9	1850000	17	28900000	0	0	3	463000	3	29	41668.3	HUMAN	12	29	31200000	A8K7E0	25.2	12	163.44	70	70.1	Biglycan
0	0	5	1590000	9	3770000	6	2310000	3	20	44176.8	HUMAN	10	20	7670000	Q2XQU9	26.7	10	133.35	86	86.1	FHL2 isoform 5
0	0	6	1430000	13	4770000	9	6300000	3	28	67284.7	HUMAN	8	28	12500000	A0A2U3TZU2	25.2	8	119.68	95	95.1	Glucose-6-phosphate isomerase
2	644000	2	2280000	7	7730000	0	0	3	11	629090	HUMAN	9	36	8600000	Q09666	1.6	9	105.83	107	107.1	Neuroblast differentiation-associated protein AHNAK
2	677000	9	9820000	0	0	2	717000	3	13	43809.1	HUMAN	9	13	11200000	P51888	23.2	9	99.64	114	114.1	Prolargin
0	0	2	1090000	10	3880000	3	1520000	3	15	83262.7	HUMAN	7	15	6490000	A0A024RD80	13.6	7	90.66	123	123.2	Heat shock protein 90kDa alpha (Cytosolic), class B member 1, isoform CRA_a
0	0	3	1820000	8	2520000	1	111000	3	12	44737.4	HUMAN	6	12	4450000	E7ESZ7	22.5	6	79.77	134	134.1	NADH dehydrogenase [ubiquinone] 1 alpha subcomplex subunit 10, mitochondrial
2	2040000	8	1390000	1	58000	0	0	3	11	192782	HUMAN	6	11	3490000	P0C0L4	6	6	72.84	142	142.1	Complement C4-A
0	0	14	3760000	3	527000	1	6560	3	18	187145	HUMAN	6	18	4290000	P01024	5.7	6	70.06	145	145.1	Complement C3
0	0	4	1570000	5	1960000	2	1210000	3	11	52610.9	HUMAN	5	11	4730000	A0A2R8Y6Y7	20.4	5	66.1	150	150.1	Succinate--CoA ligase [ADP-forming] subunit beta, mitochondrial
0	0	4	1500000	3	814000	2	1210000	3	9	50330.4	HUMAN	5	9	3520000	E5KS55	21.3	5	59.62	150	150.2	Succinate--CoA ligase [ADP-forming] subunit beta, mitochondrial
0	0	2	161000	6	813000	5	1110000	3	13	49972.7	HUMAN	5	13	2080000	A0A140VJT8	25.1	5	64.37	151	151.1	Ribonuclease inhibitor
1	320000	5	3500000	11	11400000	0	0	3	17	40094.2	HUMAN	5	17	15200000	A0A024RBH9	11	5	60.02	161	161.1	Phosphate carrier protein, mitochondrial
0	0	3	1120000	5	1640000	1	858000	3	9	45393.9	HUMAN	4	9	3620000	Q6YN16	16.7	4	57.55	168	168.1	Hydroxysteroid dehydrogenase-like protein 2
2	392000	2	733000	1	268000	0	0	3	5	52336.7	HUMAN	4	5	1390000	C9JC84	9.3	4	56.69	170	170.1	Fibrinogen gamma chain
0	0	2	602000	6	2530000	1	120000	3	9	77951	HUMAN	5	9	3260000	A8K9T3	8	5	54.92	176	176.1	Arachidonate--CoA ligase
3	829000	2	316000	2	562000	0	0	3	7	35508.4	HUMAN	4	7	1710000	A0A024R6U3	17.2	4	53.13	178	178.1	Ubiquinone biosynthesis protein
5	1720000	1	156000	2	625000	0	0	3	8	25020.5	HUMAN	4	8	2500000	Q6PIQ7	19	4	45.46	195	195.1	IGL@ protein
4	1910000	5	3520000	1	599000	0	0	3	10	20776.3	HUMAN	4	10	6030000	A8K761	25.5	4	44.87	197	197.1	NADH dehydrogenase [ubiquinone] 1 beta subcomplex subunit 10
3	318000	3	386000	2	2400000	0	0	3	8	468822	HUMAN	4	8	3100000	P98160	1.7	4	44.39	199	199.1	Basement membrane-specific heparan sulfate proteoglycan core protein
1	159000	3	2070000	0	0	4	1160000	3	8	29245.5	HUMAN	3	8	3390000	P00918	16.9	3	43.08	202	202.1	Carbonic anhydrase 2
5	924000	1	175000	1	91200	0	0	3	7	65595.7	HUMAN	3	7	1190000	B7Z6L0	6.6	3	39.44	212	212.1	Annexin
0	0	2	568000	1	131000	2	447000	3	5	73501.6	HUMAN	3	5	1150000	A0A1C7CYX9	8.2	3	38.34	216	216.1	Dihydropyrimidinase-related protein 2
1	836000	1	165000	2	545000	0	0	3	4	331768	HUMAN	4	4	1550000	P15924	2.1	4	38.07	217	217.1	Desmoplakin
2	1860000	3	3380000	1	451000	0	0	3	6	14914	HUMAN	3	6	5700000	V9GYM3	16.5	3	37.61	220	220.1	Apolipoprotein A-II
1	145000	3	450000	1	204000	0	0	3	5	106250	HUMAN	3	5	798000	B3KXY9	4.5	3	37.38	221	221.1	Hexokinase
0	0	2	812000	3	747000	2	518000	3	7	23410.4	HUMAN	3	7	2080000	Q5T9B7	22.3	3	36.31	226	226.1	Adenylate kinase isoenzyme 1
3	534000	0	0	1	151000	4	549000	3	8	41331	HUMAN	3	8	1230000	A0A140VKA6	10.2	3	36.18	227	227.1	Testis secretory sperm-binding protein Li 233m
0	0	1	251000	2	325000	1	76800	3	4	161668	HUMAN	3	4	653000	A0A804HKI2	2.5	3	35.64	228	228.1	Leucine-rich PPR motif-containing protein, mitochondrial
2	2190000	5	8150000	5	5710000	0	0	3	12	15144.3	HUMAN	2	12	16000000	P16104	22.3	2	28.62	229	229.2	Histone H2AX
2	562000	3	432000	1	667000	0	0	3	6	20471.2	HUMAN	3	6	1660000	Q03135	25.2	3	35.19	231	231.1	Caveolin-1
0	0	1	19900	1	118000	1	381000	3	3	426770	HUMAN	3	3	519000	A0A075B6G3	0.9	3	35.05	233	233.1	Dystrophin
1	648000	0	0	1	572000	1	872000	3	3	14621.8	HUMAN	2	3	2090000	E9PH38	30.3	2	24.03	239	239.2	Serine/threonine-protein phosphatase 2A 65 kDa regulatory subunit A alpha isoform (Fragment)
1	29500	0	0	2	452000	2	172000	3	5	48140.7	HUMAN	2	5	654000	P27797	12.2	2	32.59	243	243.1	Calreticulin
1	107000	0	0	2	427000	1	315000	3	4	39723.6	HUMAN	2	4	848000	P11766	8.2	2	31.82	245	245.1	Alcohol dehydrogenase class-3
2	591000	1	82000	2	306000	0	0	3	5	26477.3	HUMAN	3	5	979000	A0A140VK93	9.6	3	30.2	253	253.1	Adenylate kinase 2, mitochondrial
3	1240000	1	732000	4	3330000	0	0	3	8	21688.9	HUMAN	2	8	5300000	E7EMB3	16.8	2	29.81	254	254.1	Calmodulin-2
2	6730000	3	11600000	1	1240000	0	0	3	6	133528	HUMAN	3	6	19500000	A8K6X9	3	3	29.55	256	256.1	cDNA FLJ76427, highly similar to Homo sapiens SH2 domain binding protein 1 (tetratricopeptide repeat containing) (SH2BP1), mRNA
3	1060000	2	929000	2	554000	0	0	3	7	37919.6	HUMAN	2	7	2540000	Q9H2U2	8.6	2	29.02	260	260.1	Inorganic pyrophosphatase 2, mitochondrial
1	145000	3	345000	1	143000	0	0	3	5	198035	HUMAN	2	5	632000	P07942	2.3	2	28.97	261	261.1	Laminin subunit beta-1
1	2050000	1	66700	2	119000	0	0	3	4	36468.5	HUMAN	2	5	2240000	A0A6Q8PH91	18.2	2	27.36	271	271.1	ADP-ribose glycohydrolase MACROD1
2	203000	2	200000	1	182000	0	0	3	5	30314.4	HUMAN	2	5	586000	A0A0A0MRJ6	14.7	2	27.11	272	272.1	Protein-L-isoaspartate O-methyltransferase
3	1070000	1	584000	0	0	4	2370000	3	8	32966.5	HUMAN	2	8	4020000	Q53GC7	10.4	2	25.58	281	281.1	F-actin-capping protein subunit alpha (Fragment)
0	0	1	529000	4	989000	2	782000	3	7	25620	HUMAN	2	7	2300000	Q7Z4Y4	9.6	2	25.27	284	284.1	GTP:AMP phosphotransferase AK3, mitochondrial
1	128000	0	0	1	106000	1	184000	3	3	20777.4	HUMAN	2	3	418000	Q04760	20.6	2	24.82	286	286.1	Lactoylglutathione lyase
2	1090000	2	673000	0	0	2	568000	3	6	48120.4	HUMAN	2	6	2340000	A0A384NPU5	8.6	2	24.8	287	287.1	Protein disulfide-isomerase A6
3	673000	1	181000	0	0	1	127000	3	5	28146.8	HUMAN	2	5	981000	G3V5Z7	11.5	2	24.48	289	289.1	Proteasome subunit alpha type
0	0	3	7330000	2	5470000	1	2970000	3	6	8781.3	HUMAN	2	6	15800000	A0A024R9B7	20	2	24.29	290	290.1	Cytochrome c oxidase subunit 6C
0	0	1	1820000	1	1940000	4	8320000	3	6	224291	HUMAN	2	6	12100000	Q7RTP6	0.6	2	23.21	296	296.1	[F-actin]-monooxygenase MICAL3
0	0	1	586000	2	376000	1	356000	3	4	124105	HUMAN	2	4	1320000	O94875	2.8	2	22.71	299	299.1	Sorbin and SH3 domain-containing protein 2
4	611000	5	1390000	1	253000	0	0	3	10	23602.2	HUMAN	1	10	2250000	P19652	8.4	1	22.64	300	300.1	Alpha-1-acid glycoprotein 2
2	4720000	3	2950000	0	0	1	1410000	3	6	165535	HUMAN	2	6	9080000	O15056	1.5	2	22.59	301	301.1	Synaptojanin-2
2	4190000	1	1380000	0	0	2	2140000	3	5	25237.8	HUMAN	2	5	7700000	Q8TBS0	8.3	2	21.92	307	307.1	C18orf21 protein (Fragment)
2	1500000	2	3280000	2	1990000	0	0	3	6	531781	HUMAN	2	6	6760000	Q15149	0.4	2	21.89	308	308.1	Plectin
0	0	1	2950000	3	4270000	1	278000	3	5	216038	HUMAN	2	5	7500000	Q3V6T2	0.6	2	21.84	309	309.1	Girdin
1	2250000	1	1110000	0	0	2	291000	3	4	11471	HUMAN	2	5	3660000	Q99584	36.7	2	21.84	310	310.1	Protein S100-A13
0	0	2	5210000	2	1070000	1	51400	3	5	37580.6	HUMAN	2	6	6330000	A8K3F6	10.2	2	21.79	311	311.1	cDNA FLJ77654, highly similar to Homo sapiens guanine nucleotide binding protein (G protein), beta polypeptide 4 (GNB4), mRNA
0	0	2	6290000	3	25400000	2	7600000	3	7	529873	HUMAN	2	7	39300000	A0A804HLD3	0.2	2	21.41	319	319.1	Dynein axonemal heavy chain 14
0	0	1	387000	1	282000	2	3580000	3	4	10738.6	HUMAN	2	4	4250000	P07919	14.2	2	21.28	321	321.1	Cytochrome b-c1 complex subunit 6, mitochondrial
0	0	1	628000	1	644000	1	176000	3	3	22349.5	HUMAN	2	3	1450000	P16402	11.7	2	21.05	322	322.1	Histone H1.3
3	66600000	1	642000	0	0	1	601000	3	5	80245.6	HUMAN	2	7	67800000	Q8TAQ5	4.5	2	20.73	329	329.1	Zinc finger protein 420
3	2610000	0	0	1	444000	2	828000	3	6	33452.3	HUMAN	2	6	3880000	Q53EW8	9.7	2	20.66	331	331.1	Sulfurtransferase (Fragment)
1	57900000	1	35200000	0	0	1	2260000	3	3	39790.9	HUMAN	2	3	95400000	A8K8K2	7.2	2	20.64	332	332.1	cDNA FLJ77436, highly similar to Homo sapiens B7 gene (B7), transcript variant 1, mRNA
0	0	1	29800000	2	31000000	3	99200000	3	6	84099	HUMAN	2	6	160000000	O75330	2.3	2	19.97	337	337.1	Hyaluronan mediated motility receptor
1	92700	1	1470000	1	1240000	0	0	3	3	120513	HUMAN	2	3	2800000	Q9NX02	2.6	2	19.56	338	338.1	NACHT, LRR and PYD domains-containing protein 2
2	1350000	1	1250000	0	0	2	905000	3	5	312145	HUMAN	2	4	2250000	Q9NR99	0.3	2	18.55	347	347.1	Matrix-remodeling-associated protein 5
0	0	1	29800000	1	27200000	4	101000000	3	6	82563.6	HUMAN	2	6	158000000	Q9BQ39	3.2	2	17.83	357	357.1	ATP-dependent RNA helicase DDX50
0	0	1	472000	2	604000	1	491000	3	4	11401.8	HUMAN	2	4	1570000	A0A024R413	12.2	2	17.39	361	361.1	NADH dehydrogenase [ubiquinone] 1 beta subcomplex subunit 3
0	0	3	368000	2	327000	1	34900	3	6	23735.7	HUMAN	1	6	730000	Q53G17	8.5	1	16.92	368	368.1	NADH dehydrogenase [ubiquinone] iron-sulfur protein 8, mitochondrial (Fragment)
0	0	1	18000	2	102000	2	169000	3	5	35101.7	HUMAN	1	5	290000	O00764	6.7	1	15.75	382	382.1	Pyridoxal kinase
1	185000	1	1470000	1	1240000	0	0	3	3	418391	HUMAN	2	3	2890000	A0A7P0Z491	0.3	2	15.38	389	389.1	Abnormal spindle-like microcephaly-associated protein
2	259000	1	48000	0	0	2	86900	3	5	99834	HUMAN	1	5	394000	A8K141	2.4	1	15.31	391	391.1	Catenin (Cadherin-associated protein), alpha 3, isoform CRA_a
0	0	1	13800	2	319000	1	115000	3	4	20503.4	HUMAN	1	4	448000	I3L504	6.4	1	14.91	395	395.1	Eukaryotic translation initiation factor 5A-1
0	0	1	201000	1	119000	2	603000	3	4	20232.1	HUMAN	1	4	923000	A8KAH6	13.1	1	14.82	398	398.1	Heat shock 27kDa protein 2, isoform CRA_a
0	0	1	560000	2	1560000	1	52000	3	4	126867	HUMAN	2	18	2170000	O95835	5.2	2	14.55	400	400.1	Serine/threonine-protein kinase LATS1
2	10100000	1	10400000	1	4610000	0	0	3	4	354282	HUMAN	2	4	25100000	Q15772	0.6	2	14.46	402	402.1	Striated muscle preferentially expressed protein kinase
4	810000	0	0	1	242000	3	361000	3	8	33785.5	HUMAN	1	8	1410000	A0A0C4DGQ5	7.4	1	14.43	403	403.1	Calpain small subunit 1
1	69000	2	160000	0	0	2	115000	3	5	58726.3	HUMAN	1	5	344000	Q59EN5	2.8	1	14.21	404	404.1	Prosaposin variant (Fragment)
1	17000000	0	0	1	4110000	1	487000	3	3	42026	HUMAN	1	3	21600000	O00622	4.1	1	13.98	410	410.1	CCN family member 1
2	1640000	1	997000	2	1620000	0	0	3	5	5054.7	HUMAN	1	5	4250000	H0YI54	19.5	1	13.75	417	417.1	Keratin, type II cytoskeletal 78 (Fragment)
0	0	2	1780000	2	1160000	2	709000	3	6	20104.7	HUMAN	1	6	3650000	P51970	7.5	1	13.74	419	419.1	NADH dehydrogenase [ubiquinone] 1 alpha subcomplex subunit 8
1	535000	1	511000	0	0	1	552000	3	3	13850.3	HUMAN	1	4	1600000	A0A5C2GRS2	22.5	1	13.59	427	427.1	IG c1404_heavy_IGHV3-48_IGHD6-6_IGHJ4 (Fragment)
1	3350000	2	4160000	0	0	3	3400000	3	6	24914.4	HUMAN	1	6	10900000	Q96A35	4.1	1	13.47	430	430.1	39S ribosomal protein L24, mitochondrial
2	158000	0	0	2	192000	2	143000	3	6	27139.3	HUMAN	1	6	493000	J3KRY1	16.4	1	13.25	437	437.1	Rho GDP-dissociation inhibitor 1 (Fragment)
2	318000	1	166000	0	0	2	337000	3	5	6435.2	HUMAN	1	25	609000	F8VRG3	44	1	12.98	445	445.1	Twinfilin-1
0	0	1	12000000	2	24200000	3	57500000	3	6	49447	HUMAN	1	6	93800000	Q5EBM0	2.2	1	12.95	448	448.1	UMP-CMP kinase 2, mitochondrial
2	2400000	0	0	1	1500000	1	1840000	3	4	51399.4	HUMAN	1	4	5740000	B4DW13	1.9	1	12.84	452	452.1	Kynurenine--oxoglutarate transaminase 3
4	75800000	0	0	1	7820000	3	66000000	3	8	272509	HUMAN	1	8	150000000	Q7Z442	0.8	1	12.74	460	460.1	Polycystic kidney disease protein 1-like 2
2	3580000	1	1520000	0	0	1	1260000	3	4	104756	HUMAN	1	4	6360000	Q01974	0.8	1	12.65	464	464.1	Tyrosine-protein kinase transmembrane receptor ROR2
0	0	1	51500	3	162000	0	0	2	4	41942.2	HUMAN	2	4	214000	A0A140VJM9	10.2	2	24.14	25	25.3	L-lactate dehydrogenase
0	0	1	108000	2	297000	0	0	2	3	93788.9	HUMAN	2	3	404000	A0A7P0TAT8	3.1	2	24.64	123	123.3	Endoplasmin
0	0	3	6630000	9	8430000	0	0	2	12	49874.1	HUMAN	5	12	15100000	A0A384ME17	16.9	5	80.16	133	133.1	Elongation factor Tu
0	0	7	1890000	5	2080000	0	0	2	12	77327.5	HUMAN	4	12	3970000	P21980	10.1	4	61.66	154	154.1	Protein-glutamine gamma-glutamyltransferase 2
2	776000	6	3050000	0	0	0	0	2	8	45371.2	HUMAN	5	8	3830000	P06727	13.8	5	59.05	162	162.1	Apolipoprotein A-IV
0	0	5	2350000	1	217000	0	0	2	6	108528	HUMAN	4	6	2570000	A0A384P5H7	7.4	4	58.04	166	166.1	Collagen, type VI, alpha 1, isoform CRA_b
0	0	3	808000	2	449000	0	0	2	5	162186	HUMAN	4	5	1260000	Q5VTT5	4.3	4	55.9	174	174.1	Myomesin-3
0	0	5	2240000	4	1270000	0	0	2	9	122203	HUMAN	5	9	3510000	A5PL27	8.6	5	55.73	175	175.1	CP protein
0	0	3	2040000	7	5180000	0	0	2	10	27512.1	HUMAN	5	10	7220000	B4DL14	21.2	5	54.07	177	177.1	ATP synthase subunit gamma
3	605000	8	2250000	0	0	0	0	2	11	46626.2	HUMAN	4	11	2860000	B7Z8Q2	17.7	4	46.76	192	192.1	Alpha-2-HS-glycoprotein
3	1270000	0	0	2	315000	0	0	2	5	38418.1	HUMAN	3	5	1580000	Q8N335	10.5	3	43.41	201	201.1	Glycerol-3-phosphate dehydrogenase 1-like protein
0	0	2	297000	4	349000	0	0	2	6	95336.5	HUMAN	3	6	646000	A0A384N6H1	6.2	3	42.52	203	203.1	Epididymis secretory sperm binding protein
0	0	3	924000	2	1420000	0	0	2	5	50627.3	HUMAN	4	5	2350000	B3KS79	10.2	4	42.41	204	204.1	cDNA FLJ35730 fis, clone TESTI2003131, highly similar to ALPHA-1-ANTICHYMOTRYPSIN
0	0	0	0	5	1680000	2	350000	2	7	68051.3	HUMAN	3	7	2030000	Q4LE40	7.1	3	41.04	208	208.1	C14orf159 variant protein (Fragment)
0	0	2	549000	5	1410000	0	0	2	7	13510.3	HUMAN	3	7	1950000	Q32Q14	23.9	3	40.98	209	209.1	NADH dehydrogenase [ubiquinone] 1 alpha subcomplex subunit 7 (Fragment)
0	0	3	454000	1	334000	0	0	2	4	63202.4	HUMAN	3	4	788000	A0A024R035	7.6	3	40.47	211	211.1	Complement component C9
0	0	2	689000	3	1100000	0	0	2	5	96906.5	HUMAN	3	5	1790000	A0A2R8Y891	5.6	3	38.57	215	215.1	ATP-dependent 6-phosphofructokinase
1	39500	5	626000	0	0	0	0	2	6	353584	HUMAN	3	6	665000	A0A087WX80	1.6	3	37.33	222	222.1	Laminin subunit alpha-2
1	135000	0	0	3	1470000	0	0	2	4	57804.2	HUMAN	3	4	1610000	E7EUC7	9	3	36.93	223	223.1	UTP--glucose-1-phosphate uridylyltransferase
1	70400	2	345000	0	0	0	0	2	3	61448	HUMAN	3	3	415000	P36871	8.8	3	35.02	234	234.1	Phosphoglucomutase-1
0	0	3	516000	2	114000	0	0	2	5	81743.4	HUMAN	2	5	630000	A0A0S2Z487	5.6	2	31.8	246	246.1	Junction plakoglobin (Fragment)
0	0	1	109000	2	786000	0	0	2	3	32815.4	HUMAN	2	3	895000	A0A384NKJ3	7.6	2	31.22	247	247.1	Epididymis secretory sperm binding protein
0	0	4	248000	1	32800	0	0	2	5	74679.6	HUMAN	2	5	281000	A0A0S2Z4Q2	8.3	2	30.51	250	250.1	Transforming growth factor-beta-induced protein ig-h3 (Fragment)
0	0	1	1240000	2	2290000	0	0	2	3	9369.7	HUMAN	2	3	3530000	A0A024R9Z0	22.2	2	30.47	251	251.1	NADH dehydrogenase (Ubiquinone) 1 alpha subcomplex, 4, 9kDa, isoform CRA_b
0	0	1	150000	1	436000	0	0	2	2	25267.6	HUMAN	2	2	586000	P27144	21	2	29.43	257	257.1	Adenylate kinase 4, mitochondrial
0	0	3	1640000	1	168000	0	0	2	4	11444.5	HUMAN	2	3	1640000	A0A5C2GHY3	24.5	2	29.38	258	258.1	IG c850_light_IGKV3-20_IGKJ4 (Fragment)
1	307000	0	0	1	249000	0	0	2	2	51975.2	HUMAN	2	2	556000	Q9Y512	7	2	27.86	266	266.1	Sorting and assembly machinery component 50 homolog
2	299000	3	386000	0	0	0	0	2	5	14157.8	HUMAN	2	5	685000	A0A2R8Y6L7	20	2	27.61	268	268.1	PDZ and LIM domain protein 3 (Fragment)
0	0	0	0	3	1200000	1	625000	2	4	38713.6	HUMAN	2	4	1820000	P04083	10.6	2	27.48	270	270.1	Annexin A1
0	0	1	2980000	5	11000000	0	0	2	6	231386	HUMAN	2	6	14000000	B2RWN8	0.7	2	25.34	283	283.1	Histone acetyltransferase
3	4520000	1	3900000	0	0	0	0	2	4	29125.7	HUMAN	2	4	8420000	Q8N4S7	10.6	2	24.78	288	288.1	Progestin and adipoQ receptor family member 4
2	847000	0	0	0	0	1	387000	2	3	22610.5	HUMAN	2	3	1230000	Q01995	12.4	2	22.07	306	306.1	Transgelin
1	85300	0	0	1	325000	0	0	2	2	36071.1	HUMAN	2	2	410000	O00151	7.5	2	21.72	312	312.1	PDZ and LIM domain protein 1
0	0	2	22200000	1	930000	0	0	2	3	147179	HUMAN	2	4	23100000	Q9NTJ3	3.4	2	21.6	315	315.1	Structural maintenance of chromosomes protein 4
0	0	2	411000	0	0	1	162000	2	3	360270	HUMAN	2	7	573000	Q96RL7	1.6	2	21.44	316	316.1	Intermembrane lipid transfer protein VPS13A
1	2410000	1	2100000	0	0	0	0	2	2	46957.1	HUMAN	2	2	4510000	A0A1B0GUE0	4	2	21.43	318	318.1	Janus kinase and microtubule-interacting protein 1
0	0	1	127000	0	0	1	1380000	2	2	62519.9	HUMAN	2	2	1510000	P23141	5.4	2	20.99	323	323.1	Liver carboxylesterase 1
0	0	1	8410000	0	0	1	265000	2	2	208764	HUMAN	2	2	8670000	A0A024R7X0	1.6	2	20.83	326	326.1	ADP-ribosylation factor guanine nucleotide-exchange factor 1(Brefeldin A-inhibited), isoform CRA_a
1	43500	1	183000	0	0	0	0	2	2	132090	HUMAN	2	2	226000	Q3MIM1	4.9	2	20.05	336	336.1	STON1-GTF2A1L readthrough transcript
0	0	1	192000	1	231000	0	0	2	2	34061.1	HUMAN	1	2	423000	Q02978	5	1	19.36	339	339.1	Mitochondrial 2-oxoglutarate/malate carrier protein
1	348000	1	222000	0	0	0	0	2	2	63903.5	HUMAN	2	2	570000	A0A7P0T919	6.2	2	19.25	340	340.1	Alpha-1,3-glucosyltransferase
1	331000	2	632000	0	0	0	0	2	3	46091.2	HUMAN	2	3	964000	A0A024R5N3	4.8	2	18.96	342	342.1	Tumor necrosis factor receptor superfamily, member 19-like, isoform CRA_b
0	0	1	1780000	0	0	1	107000	2	2	174732	HUMAN	2	3	1890000	Q9NYU1	3.4	2	18.94	343	343.1	UDP-glucose:glycoprotein glucosyltransferase 2
0	0	1	2100000	1	232000	0	0	2	2	126353	HUMAN	2	2	2330000	A0A2S1ZR79	4.1	2	18.74	344	344.1	Structural maintenance of chromosomes 6
1	1310000	0	0	1	59400	0	0	2	2	15208.3	HUMAN	2	2	1370000	O95168	18.6	2	18.64	345	345.1	NADH dehydrogenase [ubiquinone] 1 beta subcomplex subunit 4
0	0	1	277000	0	0	2	680000	2	3	73838.9	HUMAN	2	3	957000	Q92994	6.6	2	18.47	348	348.1	Transcription factor IIIB 90 kDa subunit
1	2880000	0	0	0	0	1	2820000	2	2	113927	HUMAN	2	2	5700000	Q14527	2	2	18.18	350	350.1	Helicase-like transcription factor
2	2270000	0	0	0	0	1	1130000	2	3	66451.4	HUMAN	2	3	3400000	Q15833	3.5	2	17.94	355	355.1	Syntaxin-binding protein 2
0	0	2	3720000	0	0	1	900000	2	3	136514	HUMAN	2	3	4620000	B7ZKT9	1.1	2	17.63	360	360.1	KIAA1033 protein
0	0	1	1060000	1	936000	0	0	2	2	192214	HUMAN	2	2	2000000	Q6R327	1.1	2	17.15	364	364.1	Rapamycin-insensitive companion of mTOR
0	0	1	309000	2	691000	0	0	2	3	36249.1	HUMAN	1	3	1000000	P53597	4.6	1	16.95	367	367.1	Succinate--CoA ligase [ADP/GDP-forming] subunit alpha, mitochondrial
0	0	0	0	1	1990000	2	4020000	2	3	103503	HUMAN	2	3	6010000	Q9H8V3	1.9	2	16.76	370	370.1	Protein ECT2
0	0	1	445000	0	0	1	2960000	2	2	693056	HUMAN	2	2	3400000	Q8WXG9	0.3	2	16.65	373	373.1	Adhesion G-protein coupled receptor V1
2	546000	0	0	0	0	1	197000	2	3	106785	HUMAN	2	3	743000	A0A2X0SFE1	1.3	2	16.09	380	380.1	FGD1 (Fragment)
0	0	2	85800	0	0	1	30900	2	3	67453.7	HUMAN	1	3	117000	O94826	2.9	1	15.66	384	384.1	Mitochondrial import receptor subunit TOM70
1	165000	1	384000	0	0	0	0	2	2	111956	HUMAN	2	2	549000	A0A499FI31	2.9	2	15.32	390	390.1	Squamous cell carcinoma antigen recognized by T-cells 3
0	0	2	1590000	1	1240000	0	0	2	3	50037	HUMAN	2	3	2830000	Q9NSI9	3.7	2	15.24	393	393.1	PRED4 protein (Fragment)
0	0	1	272000	1	256000	0	0	2	2	25332.9	HUMAN	1	2	528000	M0R0R2	6.6	1	14.94	394	394.1	40S ribosomal protein S5
1	1620000	0	0	1	2190000	0	0	2	2	11737.3	HUMAN	1	2	3820000	H9ZYJ2	12.3	1	14.83	397	397.1	Thioredoxin
0	0	1	76800	1	97600	0	0	2	2	54869.6	HUMAN	1	2	174000	Q86WU2	7.2	1	14.74	399	399.1	Probable D-lactate dehydrogenase, mitochondrial
0	0	1	134000	2	1000000	0	0	2	3	12517.3	HUMAN	1	3	1140000	O43920	11.3	1	14.51	401	401.1	NADH dehydrogenase [ubiquinone] iron-sulfur protein 5
2	185000	1	64000	0	0	0	0	2	3	33177.9	HUMAN	1	3	248000	A0A140VJX3	9	1	13.94	412	412.1	Sulfurtransferase
1	14300000	0	0	1	1290000	0	0	2	2	62700.9	HUMAN	1	2	15600000	A0A1B0GU03	1.7	1	13.66	424	424.1	Peptidase A1 domain-containing protein
1	4910000	2	8700000	0	0	0	0	2	3	77543.4	HUMAN	1	3	13600000	A0A024R546	1.1	1	13.27	434	434.1	Palmitoyltransferase
1	1130000	0	0	1	4100000	0	0	2	2	72777.9	HUMAN	1	6	1130000	Q96JB8	3.2	1	12.86	449	449.1	MAGUK p55 subfamily member 4
0	0	1	141000	0	0	2	324000	2	3	52390	HUMAN	1	3	464000	Q13228	2.7	1	12.83	454	454.1	Methanethiol oxidase
0	0	1	768000	2	1480000	0	0	2	3	16401.7	HUMAN	1	3	2250000	P17568	7.2	1	12.83	455	455.1	NADH dehydrogenase [ubiquinone] 1 beta subcomplex subunit 7
0	0	1	117000	0	0	2	351000	2	3	138564	HUMAN	1	5	351000	Q9NQ66	2.3	1	12.61	467	467.1	1-phosphatidylinositol 4,5-bisphosphate phosphodiesterase beta-1
1	143000	0	0	1	145000	0	0	2	2	30024.6	HUMAN	1	2	288000	P05937	8	1	12.5	474	474.1	Calbindin
3	41900000	0	0	0	0	1	9110000	2	4	80676.4	HUMAN	1	4	51000000	A8K9T8	1.8	1	12.2	489	489.1	cDNA FLJ76106, highly similar to Homo sapiens neurolysin (metallopeptidase M3 family) (NLN), mRNA
0	0	1	236000	4	1260000	0	0	2	5	128287	HUMAN	1	5	1500000	A0A8I5KWQ7	0.6	1	12.04	494	494.1	Uncharacterized protein
0	0	1	10900000	0	0	1	770000	2	2	190071	HUMAN	1	2	11600000	D6RIA3	0.3	1	12.04	495	495.1	Uncharacterized protein C4orf54
0	0	10	5970000	0	0	0	0	1	10	93312.3	HUMAN	9	10	5970000	A0A024RDS2	15	9	139.24	81	81.1	Periostin, osteoblast specific factor, isoform CRA_c
0	0	0	0	4	1810000	0	0	1	4	39858.6	HUMAN	4	4	1810000	Q9GZV1	16.9	4	42.21	206	206.1	Ankyrin repeat domain-containing protein 2
3	406000	0	0	0	0	0	0	1	3	101928	HUMAN	3	3	406000	E2RVJ0	5.7	3	36.79	224	224.1	Anion exchange protein
0	0	0	0	5	16600000	0	0	1	5	55927.2	HUMAN	3	5	16600000	P02675	6.5	3	34.6	237	237.1	Fibrinogen beta chain
0	0	0	0	3	672000	0	0	1	3	55258.9	HUMAN	3	3	672000	B4DX14	5.9	3	32.7	242	242.1	cDNA FLJ53231, highly similar to 4-trimethylaminobutyraldehyde dehydrogenase
0	0	0	0	3	3850000	0	0	1	3	64473.7	HUMAN	3	3	3850000	A2RRE8	5.2	3	30.44	252	252.1	CPT1B protein
0	0	2	553000	0	0	0	0	1	2	57831.6	HUMAN	2	2	553000	A0A384NKS6	7.9	2	28.4	262	262.1	Clusterin
0	0	0	0	3	1360000	0	0	1	3	522179	HUMAN	3	3	1360000	A0A804HIQ1	0.8	3	28.4	263	263.1	Sacsin
0	0	0	0	2	28500000	0	0	1	2	74855.4	HUMAN	2	2	28500000	Q9NUB1	5.9	2	28.11	264	264.1	Acetyl-coenzyme A synthetase 2-like, mitochondrial
0	0	0	0	2	1620000	0	0	1	2	39619.1	HUMAN	2	2	1620000	Q53GF8	9.2	2	27.49	269	269.1	Isocitrate dehydrogenase [NAD] subunit, mitochondrial (Fragment)
0	0	0	0	2	617000	0	0	1	2	61432.9	HUMAN	2	2	617000	A0A140VK14	6	2	20.34	279	279.2	Glutamate dehydrogenase (NAD(P)(+))
0	0	3	989000	0	0	0	0	1	3	43890.8	HUMAN	3	3	989000	Q6P528	12.7	3	25.96	280	280.1	ASPN protein
2	3510000	0	0	0	0	0	0	1	2	94716.9	HUMAN	2	2	3510000	A0A024RCV8	2.3	2	24.06	293	293.1	DNA mismatch repair protein
0	0	0	0	3	244000	0	0	1	3	116624	HUMAN	2	3	244000	B0YJ47	3.1	2	23.89	294	294.1	Nebulette variant 4
2	972000	0	0	0	0	0	0	1	2	481882	HUMAN	2	6	378000	A0A024R9W5	0.9	2	23.06	297	297.1	HECT-type E3 ubiquitin transferase
0	0	0	0	2	5230000	0	0	1	2	70342.3	HUMAN	2	2	5230000	B4E2L8	7.1	2	22.32	303	303.1	cDNA FLJ53487, highly similar to Coagulation factor XIII A chain
0	0	0	0	0	0	2	546000	1	2	207713	HUMAN	2	2	546000	P51805	2.4	2	22.25	304	304.1	Plexin-A3
0	0	0	0	2	83500	0	0	1	2	51217.7	HUMAN	2	2	83500	A0A024R228	9	2	22.18	305	305.1	Heterogeneous nuclear ribonucleoprotein K
0	0	2	1200000	0	0	0	0	1	2	245440	HUMAN	2	2	1200000	E7EVA0	1.9	2	21.61	314	314.1	Microtubule-associated protein
2	987000	0	0	0	0	0	0	1	2	64549.7	HUMAN	2	3	908000	A0A804HIT6	5.4	2	21.44	317	317.1	Protein FAM126B
0	0	2	675000	0	0	0	0	1	2	38297.5	HUMAN	2	2	675000	A0A384NKM6	9.8	2	21.3	320	320.1	Beta-2-glycoprotein 1
0	0	0	0	3	230000	0	0	1	3	26922.6	HUMAN	2	3	230000	A0A0S2Z410	18.7	2	20.81	327	327.1	Epididymis secretory sperm binding protein (Fragment)
0	0	0	0	2	3530000	0	0	1	2	214112	HUMAN	2	2	3530000	Q5T5P2	1.6	2	19.04	341	341.1	Sickle tail protein homolog
2	454000	0	0	0	0	0	0	1	2	149035	HUMAN	2	2	454000	Q8N122	2.6	2	18.6	346	346.1	Regulatory-associated protein of mTOR
2	410000	0	0	0	0	0	0	1	2	51207.7	HUMAN	2	2	410000	Q9H3U5	12	2	17.96	354	354.1	Major facilitator superfamily domain-containing protein 1
0	0	2	404000	0	0	0	0	1	2	71956.1	HUMAN	2	2	404000	P01042	6.3	2	17.75	358	358.1	Kininogen-1
0	0	0	0	0	0	2	581000	1	2	104574	HUMAN	2	2	581000	Q86UX2	6.5	2	17.68	359	359.1	Inter-alpha-trypsin inhibitor heavy chain H5
0	0	0	0	3	34200000	0	0	1	3	81486.3	HUMAN	2	3	34200000	Q9BRZ2	3.8	2	16.78	369	369.1	E3 ubiquitin-protein ligase TRIM56
2	3200000	0	0	0	0	0	0	1	2	217769	HUMAN	2	2	3200000	A0A494C071	1.1	2	16.71	371	371.1	PWWP domain-containing 4
0	0	3	5850000	0	0	0	0	1	3	48108.6	HUMAN	2	3	5850000	Q53GI5	7.3	2	16.54	374	374.1	Adaptor-related protein complex 1, mu 2 subunit variant (Fragment)
1	349000	0	0	0	0	0	0	1	1	198558	HUMAN	1	1	349000	Q702N8	1.1	1	16.45	377	377.1	Xin actin-binding repeat-containing protein 1
1	197000	0	0	0	0	0	0	1	1	11513.7	HUMAN	1	1	197000	A0A024R608	37.7	1	15.85	381	381.1	Ribosomal protein, large, P1, isoform CRA_a
0	0	1	471000	0	0	0	0	1	1	59491	HUMAN	1	1	471000	E9PGN7	3.1	1	15.74	383	383.1	Plasma protease C1 inhibitor
0	0	1	54400	0	0	0	0	1	1	67818.9	HUMAN	1	1	54400	P26038	4.5	1	15.57	385	385.1	Moesin
0	0	2	2330000	0	0	0	0	1	2	85979.6	HUMAN	2	2	2330000	Q9Y5S1	3	2	15.55	386	386.1	Transient receptor potential cation channel subfamily V member 2
0	0	0	0	0	0	1	480000	1	1	139654	HUMAN	1	4	0	A0A0K2GMW5	2.6	1	15.27	392	392.1	KCNT1 protein
0	0	0	0	0	0	1	1720000	1	1	115692	HUMAN	1	1	1720000	A8K8V9	0.7	1	14.05	407	407.1	cDNA FLJ78627, highly similar to Homo sapiens serine/threonine kinase 31, transcript variant 1, mRNA
0	0	0	0	3	782000	0	0	1	3	17173.5	HUMAN	1	3	782000	Q53HJ8	9.2	1	13.97	411	411.1	PKCI-1-related HIT protein variant (Fragment)
0	0	0	0	1	145000	0	0	1	1	25912.6	HUMAN	1	1	145000	A0A384NY14	11.4	1	13.87	413	413.1	Dicarbonyl/L-xylulose reductase, isoform CRA_b
0	0	1	559000	0	0	0	0	1	1	3820.2	HUMAN	1	1	559000	A5Z1Y6	63.3	1	13.86	414	414.1	Cardiac troponin T (Fragment)
0	0	1	122000	0	0	0	0	1	1	129929	HUMAN	1	1	122000	Q9NQC3	2	1	13.86	415	415.1	Reticulon-4
1	284000	0	0	0	0	0	0	1	1	29570.9	HUMAN	1	1	284000	A0A024R825	10.3	1	13.74	418	418.1	Carbonic anhydrase
0	0	0	0	0	0	1	239000	1	1	25789.1	HUMAN	1	1	239000	A0A140VKA9	5.3	1	13.73	420	420.1	Testis secretory sperm-binding protein Li 236P
0	0	0	0	0	0	1	6000000	1	1	57334	HUMAN	1	1	6000000	Q86Y33	1.3	1	13.67	422	422.1	Cell division cycle protein 20 homolog B
0	0	1	508000	0	0	0	0	1	1	122327	HUMAN	1	3	0	Q01538	3.1	1	13.66	423	423.1	Myelin transcription factor 1
0	0	0	0	1	309000	0	0	1	1	29668.7	HUMAN	1	1	309000	A0A024RD36	5.4	1	13.62	425	425.1	Ribosomal protein L7-like 1, isoform CRA_b
1	603000	0	0	0	0	0	0	1	1	53687.8	HUMAN	1	1	603000	P04066	5.5	1	13.62	426	426.1	Tissue alpha-L-fucosidase
2	317000	0	0	0	0	0	0	1	2	337829	HUMAN	1	3	317000	E7ESW6	0.7	1	13.57	428	428.1	WD repeat-containing protein 87
3	1560000	0	0	0	0	0	0	1	3	14718.6	HUMAN	1	3	1560000	E7DVW4	15.9	1	13.56	429	429.1	Fatty acid-binding protein, adipocyte
0	0	1	8010000	0	0	0	0	1	1	43178	HUMAN	1	1	8010000	A0A024R971	2.1	1	13.46	431	431.1	Fibromodulin
0	0	1	1580000	0	0	0	0	1	1	11587.5	HUMAN	1	2	0	A0A5C2GIS4	27	1	13.42	432	432.1	IG c205_light_IGLV1-40_IGLJ1 (Fragment)
0	0	0	0	1	38000	0	0	1	1	31076.1	HUMAN	1	1	38000	Q9NRG7	5.4	1	13.26	435	435.1	Epimerase family protein SDR39U1
0	0	0	0	2	14200000	0	0	1	2	160158	HUMAN	1	2	14200000	Q9NS87	0.5	1	13.22	438	438.1	Kinesin-like protein KIF15
2	239000	0	0	0	0	0	0	1	2	28535.4	HUMAN	1	2	239000	Q9H0R4	5	1	13.19	439	439.1	Haloacid dehalogenase-like hydrolase domain-containing protein 2
0	0	0	0	1	260000	0	0	1	1	71294.3	HUMAN	1	1	260000	A0A7P0TAE9	2.3	1	13.18	440	440.1	Calnexin
0	0	0	0	0	0	1	250000	1	1	33742	HUMAN	1	1	250000	O75323	3.1	1	13.16	441	441.1	Protein NipSnap homolog 2
1	561000	0	0	0	0	0	0	1	1	88052.9	HUMAN	1	1	561000	L7RT22	3.2	1	13.14	442	442.1	Integrin beta
0	0	1	266000	0	0	0	0	1	1	259460	HUMAN	1	2	0	Q5T1R4	1.3	1	12.98	446	446.1	Transcription factor HIVEP3
0	0	0	0	0	0	1	1230000	1	1	37216	HUMAN	1	2	0	Q96K98	9.1	1	12.96	447	447.1	cDNA FLJ14414 fis, clone HEMBA1004847, highly similar to SIGNAL RECOGNITION PARTICLE 68 KD PROTEIN
0	0	0	0	0	0	1	401000	1	1	154940	HUMAN	1	1	401000	Q9UKE5	1.4	1	12.86	450	450.1	TRAF2 and NCK-interacting protein kinase
0	0	0	0	0	0	2	1870000	1	2	33892.3	HUMAN	1	2	1870000	Q9UIY3	3.7	1	12.78	457	457.1	RWD domain-containing protein 2A
0	0	0	0	1	2400000	0	0	1	1	41563.5	HUMAN	1	1	2400000	A0A140VK83	5.5	1	12.74	459	459.1	Protein phosphatase 1, regulatory subunit 7, isoform CRA_b
0	0	0	0	0	0	1	1350000	1	1	82438.5	HUMAN	1	1	1350000	O75154	2.7	1	12.72	462	462.1	Rab11 family-interacting protein 3
1	403000	0	0	0	0	0	0	1	1	79164.5	HUMAN	1	1	403000	A0A6I8PTZ2	3.5	1	12.68	463	463.1	Outer dynein arm-docking complex subunit 1
1	247000	0	0	0	0	0	0	1	1	72660	HUMAN	1	1	247000	Q03169	5.3	1	12.64	465	465.1	Tumor necrosis factor alpha-induced protein 2
0	0	0	0	1	2320000	0	0	1	1	225491	HUMAN	1	1	2320000	Q14008	0.8	1	12.64	466	466.1	Cytoskeleton-associated protein 5
0	0	0	0	1	2690000	0	0	1	1	13347.7	HUMAN	1	1	2690000	A0A5C2GDW3	19	1	12.6	468	468.1	IGH + IGL c109_heavy_IGHV3-11_IGHD3-10_IGHJ4 (Fragment)
0	0	0	0	3	879000	0	0	1	3	17271.5	HUMAN	1	3	879000	K7EMT4	8.8	1	12.59	469	469.1	NADH dehydrogenase [ubiquinone] 1 alpha subcomplex subunit 11 (Fragment)
0	0	0	0	1	1970000	0	0	1	1	61356.9	HUMAN	1	1	1970000	A0A1U9X8V5	5.4	1	12.58	470	470.1	ZFP57
2	79100000	0	0	0	0	0	0	1	2	56628.8	HUMAN	1	4	79100000	Q14117	4.6	1	12.57	471	471.1	Dihydropyrimidinase
0	0	0	0	2	138000	0	0	1	2	30916.8	HUMAN	1	2	138000	A0A3B3ITX9	6.5	1	12.5	473	473.1	Guided entry of tail-anchored proteins factor 1
0	0	1	434000	0	0	0	0	1	1	54252.5	HUMAN	1	1	434000	P04217	3.2	1	12.47	475	475.1	Alpha-1B-glycoprotein
0	0	0	0	1	594000	0	0	1	1	67246	HUMAN	1	1	594000	R9Y4B7	0.9	1	12.43	476	476.1	NADH-ubiquinone oxidoreductase chain 5
1	683000	0	0	0	0	0	0	1	1	186428	HUMAN	1	1	683000	A0A2X0SFH1	0.4	1	12.42	477	477.1	PREX1 (Fragment)
0	0	0	0	0	0	2	784000	1	2	15164.2	HUMAN	1	2	784000	E7DVW5	7.4	1	12.4	478	478.1	Fatty acid binding protein 5 (Psoriasis-associated)
0	0	0	0	1	42700	0	0	1	1	26578.7	HUMAN	1	1	42700	B4DMH5	7.2	1	12.33	479	479.1	cDNA FLJ55107, highly similar to Cell division control protein 42 homolog
0	0	0	0	0	0	2	296000	1	2	149027	HUMAN	1	2	296000	A0A087WVY5	1.4	1	12.33	480	480.1	Cilia- and flagella-associated protein 57
0	0	0	0	1	1010000	0	0	1	1	52567.1	HUMAN	1	1	1010000	Q96DF8	1.4	1	12.33	481	481.1	Splicing factor ESS-2 homolog
0	0	1	144000	0	0	0	0	1	1	22677.4	HUMAN	1	1	144000	P62820	7.8	1	12.31	482	482.1	Ras-related protein Rab-1A
0	0	0	0	1	357000	0	0	1	1	25171.1	HUMAN	1	1	357000	Q9Y3B3	11.1	1	12.29	483	483.1	Transmembrane emp24 domain-containing protein 7
0	0	1	145000	0	0	0	0	1	1	60032	HUMAN	1	1	145000	A0A1B0GW77	3	1	12.28	484	484.1	Aldehyde dehydrogenase (NAD(+))
2	157000	0	0	0	0	0	0	1	2	100070	HUMAN	1	2	157000	A0A384MDY0	3.2	1	12.25	485	485.1	Catenin (Cadherin-associated protein), alpha 1, 102kDa, isoform CRA_b
1	627000	0	0	0	0	0	0	1	1	48806.7	HUMAN	1	2	0	A0A024RDK4	3.8	1	12.24	486	486.1	Integrator complex subunit 12
0	0	0	0	1	2170000	0	0	1	1	48906.2	HUMAN	1	1	2170000	B0ZTD4	5.1	1	12.24	487	487.1	Forkhead box A2
0	0	0	0	1	3100000	0	0	1	1	138010	HUMAN	1	1	3100000	A0A1W2PPZ1	1.2	1	12.21	488	488.1	Calcium-activated potassium channel subunit alpha-1
0	0	0	0	3	838000	0	0	1	3	5806.8	HUMAN	1	3	838000	Q5VTU8	15.6	1	12.13	490	490.1	ATP synthase subunit epsilon-like protein, mitochondrial
1	9020000	0	0	0	0	0	0	1	1	138633	HUMAN	1	1	9020000	A0A2R8Y7R9	0.8	1	12.11	491	491.1	Liprin-alpha-1 (Fragment)
0	0	0	0	1	122000	0	0	1	1	55520.1	HUMAN	1	1	122000	A0A024R718	2	1	12.06	492	492.1	Nicotinamide phosphoribosyltransferase
0	0	0	0	1	319000	0	0	1	1	127817	HUMAN	1	1	319000	Q7Z3R8	2	1	12.06	493	493.1	DNA-directed RNA polymerase subunit beta
0	0	0	0	4	37800000	0	0	1	4	12705.7	HUMAN	1	4	37800000	O43599	6.1	1	12	496	496.1	Erythroid differentiation-related factor 1 (Fragment)
