# Supplementary material for: Proteomics in Cardiovascular Deaths, a Postmortem Pilot Study: The Diagnostic Efficacy of α-1 Antitrypsin and Apolipoprotein A-IV in Ischemic and Congestive Deaths
Source: Diagnostics (Basel). 2026 Apr 16;16(8):1192. doi: 10.3390/diagnostics16081192 (PMC13114760; doi:10.3390/diagnostics16081192)
Supplement: Supplementary file 1 [file diagnostics-16-01192-s001.zip › diagnostics-4201734-supplementary/supl diagnostics-4201734/Supl. Table S2.xlsx]

## Sheet: Sheet1 (5)
logFC	AveExpr	t	P.Value	adj.P.Val	B	feature	contrast	entry_name
-1622500	381765	-17.7783	2.98765e-11	1.94795e-08	-4.59512	Q9BYW2	G1G2-G4	Histone-lysine N-methyltransferase SETD2
-21850000	5.14118e+06	-13.763	1.00538e-09	3.27755e-07	-4.59512	Q5HYG7	G1G2-G4	Medium-chain specific acyl-CoA dehydrogenase, mitochondrial
-13240000	3.11529e+06	-10.623	3.11938e-08	6.66739e-06	-4.59512	Q6FGU5	G1G2-G4	Troponin I, cardiac muscle (Fragment)
-1069750	251706	-10.4025	4.09042e-08	6.66739e-06	-4.59512	B4DPM0	G1G2-G4	Pyruvate kinase
-71950000	2.23929e+07	-9.03292	2.44903e-07	3.19354e-05	-4.59512	A0A2R8Y7X9	G1G2-G4	GLOBIN domain-containing protein
-390250000	9.18235e+07	-8.69076	3.94966e-07	4.29197e-05	-4.59512	Q6VFQ6	G1G2-G4	Hemoglobin beta chain (Fragment)
-25150000	5.91765e+06	-5.4281	7.86029e-05	0.00488432	-4.59512	Q9BQ39	G1G2-G4	ATP-dependent RNA helicase DDX50
5.44889e+06	2.88471e+06	4.82298	0.000245308	0.0106627	-4.59512	A0A0S2Z471	G1G2-G4	Creatine kinase (Fragment)
2.8e+08	1.48235e+08	4.71198	0.000303742	0.0110022	-4.59512	Q3LR79	G1G2-G4	Hemoglobin beta (Fragment)
-2080000	489412	-4.58997	0.000384776	0.0132039	-4.59512	Q7RTP6	G1G2-G4	[F-actin]-monooxygenase MICAL3
-6.54833e+06	7.64059e+06	-4.43509	0.000520691	0.0147605	-4.59512	Q6FHK8	G1G2-G4	Phosphoglycerate mutase
5.88556e+06	3.11588e+06	4.45212	0.00050359	0.0147605	-4.59512	P30084	G1G2-G4	Enoyl-CoA hydratase, mitochondrial
-503000	118353	-4.33662	0.000631898	0.0171666	-4.59512	Q8IZC6	G1G2-G4	Collagen alpha-1(XXVII) chain
-1794250	422176	-4.02911	0.00116311	0.0261498	-4.59512	H7C0C1	G1G2-G4	ATP synthase subunit O, mitochondrial (Fragment)
4.60556e+08	290500000	4.00275	0.00122598	0.0266446	-4.59512	A0A385HW21	G1G2-G4	Mutant hemoglobin subunit alpha 2
1.63344e+07	1.11771e+07	3.93053	0.00141657	0.0297936	-4.59512	Q5T4U5	G1G2-G4	Medium-chain specific acyl-CoA dehydrogenase, mitochondrial
-12446000	7.13447e+06	-3.87878	0.00157142	0.0320176	-4.59512	A0A140VK69	G1G2-G4	Aspartate aminotransferase
-1729250	604118	-3.72199	0.00215364	0.0401193	-4.59512	A0A024RAC7	G1G2-G4	Multifunctional fusion protein
-589750	138765	-3.66676	0.00240722	0.0418119	-4.59512	Q13326	G1G2-G4	Gamma-sarcoglycan
-1011250	284000	-3.61776	0.00265728	0.0433137	-4.59512	A0A384N669	G1G2-G4	Lumican
-324000	76235.3	-3.55101	0.00304059	0.045056	-4.59512	H0Y8C6	G1G2-G4	Importin-5 (Fragment)
-14375000	3.38235e+06	-3.42481	0.00392379	0.0549163	-4.59512	Q5EBM0	G1G2-G4	UMP-CMP kinase 2, mitochondrial
-1485250	349471	-3.40044	0.00412192	0.0559895	-4.59512	A0A494C151	G1G2-G4	Ankyrin repeat domain-containing protein 20A1 (Fragment)
-2.12266e+07	7.91829e+06	-3.35289	0.00453781	0.0600553	-4.59512	Q8TDY2	G1G2-G4	RB1-inducible coiled-coil protein 1
-591250	139118	-3.3234	0.00481652	0.0600553	-4.59512	Q53GC7	G1G2-G4	F-actin-capping protein subunit alpha (Fragment)
-3432500	1.42788e+06	-3.28453	0.00521011	0.0628357	-4.59512	A0A669KB35	G1G2-G4	C-Jun-amino-terminal kinase-interacting protein 3
-1.66487e+06	557582	-3.27601	0.00530056	0.0628357	-4.59512	A0A024RAN2	G1G2-G4	Calpastatin
-9.21667e+07	2.76353e+08	-3.11854	0.00728415	0.0778568	-4.59512	P10916	G1G2-G4	Myosin regulatory light chain 2, ventricular/cardiac muscle isoform
-3.07639e+07	2.10118e+07	-3.08673	0.00776644	0.0780343	-4.59512	A0A5K1VW95	G1G2-G4	Malate dehydrogenase
-1.50468e+06	443182	-3.10477	0.00748913	0.0780343	-4.59512	A0A384NL29	G1G2-G4	Superoxide dismutase
-8305000	3.52176e+06	-2.90255	0.0112447	0.0990747	-4.59512	V9HW77	G1G2-G4	Creatine kinase

## Sheet: Sheet1 (4)
logFC	AveExpr	t	P.Value	adj.P.Val	B	feature	contrast	entry_name
5.44889e+06	2.88471e+06	6.16454	1.56112e-05	0.00328303	-4.59512	A0A0S2Z471	G1G2-G3G4	Creatine kinase (Fragment)
2.8e+08	1.48235e+08	6.02579	2.01413e-05	0.00328303	-4.59512	Q3LR79	G1G2-G3G4	Hemoglobin beta (Fragment)
5.88556e+06	3.11588e+06	5.69132	3.76281e-05	0.00408892	-4.59512	P30084	G1G2-G3G4	Enoyl-CoA hydratase, mitochondrial
-4.7585e+07	2.23929e+07	-4.51461	0.000379681	0.030944	-4.59512	A0A2R8Y7X9	G1G2-G3G4	GLOBIN domain-containing protein
-1259750	592824	-4.23132	0.000677252	0.0441568	-4.59512	A0A024R040	G1G2-G3G4	Succinyl-CoA:3-ketoacid-coenzyme A transferase
3.61368e+08	290500000	3.74856	0.0018388	0.0999083	-4.59512	A0A385HW21	G1G2-G3G4	Mutant hemoglobin subunit alpha 2

## Sheet: Sheet1 (3)
logFC	AveExpr	t	P.Value	adj.P.Val	B	feature	contrast	entry_name
111900000	9.58882e+07	7.32374	3.06139e-06	0.000285146	-4.59512	Q5TCU3	G1G2-G3	Tropomyosin beta chain
-9035000	2.12588e+06	-7.0639	4.64069e-06	0.000378216	-4.59512	A0A0S2Z3L0	G1G2-G3	Electron transfer flavoprotein subunit alpha, mitochondrial (Fragment)
1.03011e+07	7.96412e+06	6.58594	1.02129e-05	0.00073987	-4.59512	H0YLU7	G1G2-G3	Electron transfer flavoprotein subunit alpha, mitochondrial
7.97667e+06	7.64059e+06	5.40248	8.24042e-05	0.00488432	-4.59512	Q6FHK8	G1G2-G3	Phosphoglycerate mutase
4.51778e+07	3.95941e+07	5.00711	0.000172657	0.00938105	-4.59512	A4QPB0	G1G2-G3	IQ motif containing GTPase activating protein 1
-1646500	592824	-4.87997	0.000219946	0.0106627	-4.59512	A0A024R040	G1G2-G3	Succinyl-CoA:3-ketoacid-coenzyme A transferase
5.44889e+06	2.88471e+06	4.82298	0.000245308	0.0106627	-4.59512	A0A0S2Z471	G1G2-G3	Creatine kinase (Fragment)
-2422500	570000	-4.71378	0.000302692	0.0110022	-4.59512	P55084	G1G2-G3	Trifunctional enzyme subunit beta, mitochondrial
2.8e+08	1.48235e+08	4.71198	0.000303742	0.0110022	-4.59512	Q3LR79	G1G2-G3	Hemoglobin beta (Fragment)
-2752500	647647	-4.53482	0.000428414	0.0139663	-4.59512	B2RWN8	G1G2-G3	Histone acetyltransferase
5.88556e+06	3.11588e+06	4.45212	0.00050359	0.0147605	-4.59512	P30084	G1G2-G3	Enoyl-CoA hydratase, mitochondrial
-345500	81294.1	-4.30378	0.000674183	0.0175827	-4.59512	Q8N241	G1G2-G3	Heat shock 27kDa protein family, member 7 (Cardiovascular), isoform CRA_c
-6392500	1.50412e+06	-4.25251	0.000746065	0.018709	-4.59512	B2R8Y4	G1G2-G3	cDNA, FLJ94117, highly similar to Homo sapiens actinin, alpha 3 (ACTN3), mRNA
-633500	149059	-4.18049	0.000860498	0.0207794	-4.59512	A8K9T3	G1G2-G3	Arachidonate--CoA ligase
-870750	204882	-4.05577	0.00110285	0.0256806	-4.59512	P24539	G1G2-G3	ATP synthase F(0) complex subunit B1, mitochondrial
-1822500	428824	-3.84416	0.00168448	0.0323024	-4.59512	B2RB23	G1G2-G3	cDNA, FLJ95265, highly similar to Homo sapiens acetyl-Coenzyme A acyltransferase 2 (mitochondrial 3-oxoacyl-Coenzyme A thiolase) (ACAA2), nuclear gene encoding mitochondrial protein, mRNA
-1024750	241118	-3.84919	0.00166756	0.0323024	-4.59512	Q96I99	G1G2-G3	Succinate--CoA ligase [GDP-forming] subunit beta, mitochondrial
-4.99628e+06	3.44776e+06	-3.67977	0.00234488	0.0418119	-4.59512	A0A384NPN7	G1G2-G3	Aldehyde dehydrogenase 2 family (Mitochondrial), isoform CRA_c
-2.02967e+06	563853	-3.66068	0.00243689	0.0418119	-4.59512	A0A2U3TZH3	G1G2-G3	Elongation factor 1-alpha
-583000	137176	-3.62851	0.00260025	0.0433137	-4.59512	Q6ZP78	G1G2-G3	cDNA FLJ26366 fis, clone HRT05814
-5494250	1.29276e+06	-3.59715	0.00277012	0.0437648	-4.59512	Q7Z6P3	G1G2-G3	Ras-related protein Rab-44
-1934750	455235	-3.57679	0.00288633	0.0437648	-4.59512	Q09666	G1G2-G3	Neuroblast differentiation-associated protein AHNAK
1.32856e+06	1.07571e+06	3.57924	0.00287208	0.0437648	-4.59512	P08758	G1G2-G3	Annexin A5
-8.68339e+06	2.35218e+06	-3.46738	0.00360031	0.0521645	-4.59512	H0YFD6	G1G2-G3	Enoyl-CoA hydratase
5850000	4.65059e+06	3.42043	0.00395869	0.0549163	-4.59512	F5GXS2	G1G2-G3	Actinin, alpha 4, isoform CRA_a
-2700750	635471	-3.32913	0.00476102	0.0600553	-4.59512	Q02218	G1G2-G3	2-oxoglutarate dehydrogenase complex component E1
-1298000	305412	-3.31674	0.00488179	0.0600553	-4.59512	A0A024RD80	G1G2-G3	Heat shock protein 90kDa alpha (Cytosolic), class B member 1, isoform CRA_a
7.98778e+08	6.41706e+08	3.32328	0.00481767	0.0600553	-4.59512	C8C504	G1G2-G3	Beta-globin
-3.35028e+06	2.48765e+06	-3.2522	0.00556181	0.0647554	-4.59512	F8W0P7	G1G2-G3	ATP synthase subunit beta, mitochondrial (Fragment)
1562000	1.17929e+06	3.1612	0.00668357	0.0764507	-4.59512	P30041	G1G2-G3	Peroxiredoxin-6
-954000	224471	-3.12483	0.00719237	0.0778568	-4.59512	A0A384N6A4	G1G2-G3	10 kDa heat shock protein, mitochondrial
-724550	170482	-3.14278	0.00693671	0.0778568	-4.59512	P24310	G1G2-G3	Cytochrome c oxidase subunit 7A1, mitochondrial
-327750	77117.6	-3.12602	0.00717512	0.0778568	-4.59512	A0A804HJK8	G1G2-G3	Electron transfer flavoprotein-ubiquinone oxidoreductase
-1317250	309941	-3.08411	0.00780753	0.0780343	-4.59512	P49753	G1G2-G3	Acyl-coenzyme A thioesterase 2, mitochondrial
-1065250	250647	-3.07832	0.00789917	0.0780343	-4.59512	Q3V6T2	G1G2-G3	Girdin
-351500	82705.9	-3.09174	0.00768838	0.0780343	-4.59512	Q32Q14	G1G2-G3	NADH dehydrogenase [ubiquinone] 1 alpha subcomplex subunit 7 (Fragment)
-6157500	1.44882e+06	-3.03764	0.00857328	0.0821084	-4.59512	A0A024R0C3	G1G2-G3	Proton-translocating NAD(P)(+) transhydrogenase
-1611525	379182	-3.04098	0.00851582	0.0821084	-4.59512	P61981	G1G2-G3	14-3-3 protein gamma
675333	495941	3.03096	0.00868938	0.0821084	-4.59512	A0A024RC42	G1G2-G3	Cadherin-2
-2542500	965529	-2.96526	0.00991598	0.0918118	-4.59512	Q68CN4	G1G2-G3	Uncharacterized protein
-979000	385953	-2.96116	0.00999791	0.0918118	-4.59512	Q9P0J0	G1G2-G3	NADH dehydrogenase [ubiquinone] 1 alpha subcomplex subunit 13
-23220000	2.23929e+07	-2.91514	0.0109646	0.0990747	-4.59512	A0A2R8Y7X9	G1G2-G3	GLOBIN domain-containing protein
-209000	49176.5	-2.90528	0.0111833	0.0990747	-4.59512	A8K651	G1G2-G3	Complement component 1 Q subcomponent-binding protein, mitochondrial

## Sheet: Sheet1 (2)
logFC	AveExpr	t	P.Value	adj.P.Val	B	feature	contrast	entry_name
263000000	6.18824e+07	16.8625	1.81878e-10	5.92924e-08	-4.59512	A0A0S2Z4G6	G1-G4	Tropomyosin 1 (Alpha), isoform CRA_o (Fragment)
-364000000	1.75118e+08	-15.0646	7.76679e-10	1.61982e-07	-4.59512	Q562R1	G1-G4	Beta-actin-like protein 2
-1622500	381765	-14.7772	9.93753e-10	1.61982e-07	-4.59512	Q9BYW2	G1-G4	Histone-lysine N-methyltransferase SETD2
-1013750000	6.46941e+08	-12.0922	1.24881e-08	1.22752e-06	-4.59512	P68133	G1-G4	Actin, alpha skeletal muscle
-21850000	5.14118e+06	-11.2915	2.91576e-08	2.37634e-06	-4.59512	Q5HYG7	G1-G4	Medium-chain specific acyl-CoA dehydrogenase, mitochondrial
71650000	1.68588e+07	9.72036	1.79362e-07	1.06313e-05	-4.59512	Q14476	G1-G4	G-gamma-hemoglobin gene from Greek HPFH mutant (Fragment)
-99525000	5.17294e+07	-8.6622	6.9587e-07	2.9916e-05	-4.59512	A0A173GMX0	G1-G4	Actin alpha cardiac muscle 1 (Fragment)
-13240000	3.11529e+06	-8.71557	6.48038e-07	2.9916e-05	-4.59512	Q6FGU5	G1-G4	Troponin I, cardiac muscle (Fragment)
-1069750	251706	-8.62223	7.34135e-07	2.9916e-05	-4.59512	B4DPM0	G1-G4	Pyruvate kinase
-71950000	2.23929e+07	-7.4105	4.06499e-06	0.000126208	-4.59512	A0A2R8Y7X9	G1-G4	GLOBIN domain-containing protein
566250000	1.33235e+08	7.23965	5.25004e-06	0.000155592	-4.59512	I1VZV6	G1-G4	Hemoglobin alpha 1
-390250000	9.18235e+07	-7.12979	6.20106e-06	0.000175787	-4.59512	Q6VFQ6	G1-G4	Hemoglobin beta chain (Fragment)
-345750000	2.18118e+08	-7.09773	6.5117e-06	0.000176901	-4.59512	D9YZV4	G1-G4	Tropomyosin 1 (Alpha) isoform 1
353750000	1.48235e+08	5.74017	5.86066e-05	0.00146967	-4.59512	Q3LR79	G1-G4	Hemoglobin beta (Fragment)
3570000	840000	5.40643	0.000104582	0.00227292	-4.59512	A0A7I2V2S1	G1-G4	Insulin-degrading enzyme
615750000	290500000	5.3482	0.000115884	0.0024373	-4.59512	A0A385HW21	G1-G4	Mutant hemoglobin subunit alpha 2
17565000	4.13294e+06	4.9443	0.000239103	0.0047241	-4.59512	A0A024R6I7	G1-G4	Alpha-1-antitrypsin
2569500	1.41424e+06	4.6694	0.000396216	0.0071759	-4.59512	B4E1B2	G1-G4	Serotransferrin
-25150000	5.91765e+06	-4.45316	0.00059327	0.00988547	-4.59512	Q9BQ39	G1-G4	ATP-dependent RNA helicase DDX50
235650000	7.56765e+07	4.44146	0.000606471	0.00988547	-4.59512	Q6J1Z9	G1-G4	Hemoglobin alpha 1 (Fragment)
10125000	2.38235e+06	4.37294	0.000690058	0.0109736	-4.59512	P59510	G1-G4	A disintegrin and metalloproteinase with thrombospondin motifs 20
1021250	394824	4.25085	0.000869621	0.0131859	-4.59512	P02763	G1-G4	Alpha-1-acid glycoprotein 1
3162500	744118	4.11703	0.00112248	0.0162635	-4.59512	O15083	G1-G4	ERC protein 2
-6985000	7.64059e+06	-3.9121	0.00166453	0.0228456	-4.59512	Q6FHK8	G1-G4	Phosphoglycerate mutase
-2080000	489412	-3.76753	0.00220221	0.0292919	-4.59512	Q7RTP6	G1-G4	[F-actin]-monooxygenase MICAL3
-503000	118353	-3.5865	0.00313235	0.040045	-4.59512	Q8IZC6	G1-G4	Collagen alpha-1(XXVII) chain
-13709750	7.13447e+06	-3.55501	0.00333085	0.0417637	-4.59512	A0A140VK69	G1-G4	Aspartate aminotransferase
5645000	3.11588e+06	3.51384	0.00360975	0.0435844	-4.59512	P30084	G1-G4	Enoyl-CoA hydratase, mitochondrial
4392500	2.88471e+06	3.47373	0.00390412	0.0462816	-4.59512	A0A0S2Z471	G1-G4	Creatine kinase (Fragment)
17175000	1.11771e+07	3.40301	0.00448337	0.0521992	-4.59512	Q5T4U5	G1-G4	Medium-chain specific acyl-CoA dehydrogenase, mitochondrial
-25050000	7.91829e+06	-3.35776	0.00489857	0.0560327	-4.59512	Q8TDY2	G1-G4	RB1-inducible coiled-coil protein 1
-1794250	422176	-3.30723	0.00540814	0.060795	-4.59512	H7C0C1	G1-G4	ATP synthase subunit O, mitochondrial (Fragment)
-1729250	604118	-3.055	0.00886228	0.0931969	-4.59512	A0A024RAC7	G1-G4	Multifunctional fusion protein
-589750	138765	-3.02074	0.00947624	0.0965392	-4.59512	Q13326	G1-G4	Gamma-sarcoglycan
-106000000	2.76353e+08	-3.00194	0.00983107	0.097119	-4.59512	P10916	G1-G4	Myosin regulatory light chain 2, ventricular/cardiac muscle isoform

## Sheet: Sheet1
logFC	AveExpr	t	P.Value	adj.P.Val	B	feature	contrast	entry_name
263000000	6.18824e+07	17.7746	9.1839e-11	5.92924e-08	-4.59512	A0A0S2Z4G6	G1-G2	Tropomyosin 1 (Alpha), isoform CRA_o (Fragment)
-304200000	1.75118e+08	-13.2707	3.8932e-09	5.07674e-07	-4.59512	Q562R1	G1-G2	Beta-actin-like protein 2
40525000	2.10118e+07	12.04	1.31789e-08	1.22752e-06	-4.59512	A0A5K1VW95	G1-G2	Malate dehydrogenase
-880600000	6.46941e+08	-11.0722	3.71e-08	2.68769e-06	-4.59512	P68133	G1-G2	Actin, alpha skeletal muscle
71650000	1.68588e+07	10.2462	9.53014e-08	6.21365e-06	-4.59512	Q14476	G1-G2	G-gamma-hemoglobin gene from Greek HPFH mutant (Fragment)
-96260000	5.17294e+07	-8.83121	5.55964e-07	2.78837e-05	-4.59512	A0A173GMX0	G1-G2	Actin alpha cardiac muscle 1 (Fragment)
-48140000	1.41588e+07	-8.87889	5.22149e-07	2.78837e-05	-4.59512	Q562R4	G1-G2	Actin-like protein (Fragment)
-4000000	2.48765e+06	-8.24966	1.21979e-06	4.6187e-05	-4.59512	F8W0P7	G1-G2	ATP synthase subunit beta, mitochondrial (Fragment)
4290000	1.41424e+06	8.21766	1.2751e-06	4.6187e-05	-4.59512	B4E1B2	G1-G2	Serotransferrin
-138360000	4.06941e+07	-7.96616	1.81446e-06	6.22647e-05	-4.59512	P06753	G1-G2	Tropomyosin alpha-3 chain
566250000	1.33235e+08	7.63126	2.93694e-06	9.57443e-05	-4.59512	I1VZV6	G1-G2	Hemoglobin alpha 1
-293000000	2.18118e+08	-6.34021	2.15097e-05	0.000560974	-4.59512	D9YZV4	G1-G2	Tropomyosin 1 (Alpha) isoform 1
3570000	840000	5.69888	6.29073e-05	0.00151909	-4.59512	A0A7I2V2S1	G1-G2	Insulin-degrading enzyme
1119500000	5.75576e+08	5.66094	6.71504e-05	0.00156364	-4.59512	D9YZU5	G1-G2	Beta-globin
-167600000	4.92941e+07	-5.49713	8.92157e-05	0.00200582	-4.59512	A0A2S1CVU8	G1-G2	Beta-globin (Fragment)
17565000	4.13294e+06	5.21175	0.000147651	0.00300838	-4.59512	A0A024R6I7	G1-G2	Alpha-1-antitrypsin
375750000	1.76506e+08	4.75002	0.000341332	0.00654555	-4.59512	V9H1D9	G1-G2	Alpha globin
235650000	7.56765e+07	4.68171	0.000387277	0.0071759	-4.59512	Q6J1Z9	G1-G2	Hemoglobin alpha 1 (Fragment)
10125000	2.38235e+06	4.60948	0.000442868	0.00780406	-4.59512	P59510	G1-G2	A disintegrin and metalloproteinase with thrombospondin motifs 20
1021250	394824	4.48079	0.000563273	0.00966457	-4.59512	P02763	G1-G2	Alpha-1-acid glycoprotein 1
3162500	744118	4.33973	0.000734743	0.011406	-4.59512	O15083	G1-G2	ERC protein 2
1052250	350882	4.16543	0.00102331	0.0151636	-4.59512	A0A6Q8PGK1	G1-G2	Heat shock protein beta-1
2145000	1.12529e+06	4.04892	0.00127903	0.0181289	-4.59512	Q86U41	G1-G2	Full-length cDNA clone CS0DE001YK01 of Placenta of Homo sapiens (human) (Fragment)
-557000000	1.63824e+08	-3.90673	0.00168189	0.0228456	-4.59512	A0A481SHK9	G1-G2	Hemoglobin subunit beta
-2902000	853529	-3.75731	0.00224631	0.0292919	-4.59512	Q4G0X9	G1-G2	Coiled-coil domain-containing protein 40
-35700000	1.70547e+07	-3.53128	0.00348886	0.0429196	-4.59512	P40925	G1-G2	Malate dehydrogenase, cytoplasmic
408000	117118	3.29825	0.00550411	0.0608251	-4.59512	P55268	G1-G2	Laminin subunit beta-2
-3268000	1.30488e+06	-3.13276	0.0076111	0.0827073	-4.59512	O14558	G1-G2	Heat shock protein beta-6
-1894000	557059	-3.10374	0.00805602	0.0861069	-4.59512	P16104	G1-G2	Histone H2AX
5207500	2.68647e+06	3.0237	0.00942156	0.0965392	-4.59512	A0A2R8Y6G6	G1-G2	Phosphopyruvate hydratase
9060000	4.52765e+06	3.00465	0.00977907	0.097119	-4.59512	Q8N503	G1-G2	LOC100049716 protein (Fragment)
